# Supplementary material for: (1E,4Z,6E)-5-Hy­droxy-1,7-bis­(2-meth­oxy­phen­yl)-1,4,6-hepta­trien-3-one
Source: Acta Crystallogr Sect E Struct Rep Online. 2011 Jul 2;67(Pt 8):o1885. doi: 10.1107/S160053681102469X (PMC3212280; doi:10.1107/S160053681102469X)
Supplement: Supplementary file 1 [file e-67-o1885-sup1.cif]

##############################################################################
#                                                                            #
# This CIF contains the data in a paper accepted for publication in          #
# Acta Crystallographica Section E. It conforms to the requirements of       #
# Notes for Authors for Acta Crystallographica Section E, and has been       #
# peer reviewed under the auspices of the IUCr Commission on Journals.       #
#                                                                            #
# Full details of the Crystallographic Information File format               #
# are given in the paper "The Crystallographic Information File (CIF):       #
# a New Standard Archive File for Crystallography" by S. R. Hall, F. H.      #
# Allen and I. D. Brown [Acta Cryst. (1991), A47, 655-685].                  #
#                                                                            #
# The current version of the core CIF dictionary is obtainable from          #
# ftp://ftp.iucr.org/pub/cif_core.dic.                                       #
#                                                                            #
# Software is freely available for graphical display of the structure(s)     #
# in this CIF. For information consult the CIF software page                 #
# http://www.iucr.org/resources/cif/software.                                #
#                                                                            #
# This file may be used for bona fide research purposes within the           #
# scientific community so long as proper attribution is given to the journal # 
# article from which it was obtained.                                        #
#                                                                            #
##############################################################################
data_global
_audit_creation_method     enCIFer
_journal_date_recd_electronic     2011-05-23
_journal_date_accepted     2011-06-23
_journal_name_full     'Acta Crystallographica, Section E'
_journal_year     2011
_journal_volume     67
_journal_issue      8
_journal_page_first     o1885
_journal_page_last     o1885
_journal_paper_category     QO
_journal_coeditor_code     XU5219
_publ_contact_author_name     'Yiliang Zhao'
_publ_contact_author_address
;
Faculty of Pharmacy
The Univeristy of Sydney
NSW 2006
Australia
;
_publ_contact_author_email     yiliang.zhao@sydney.edu.au
_publ_contact_author_fax     '+61 2 9351 4391'
_publ_contact_author_phone     '+61 2 9036 7036'
_publ_section_title
;\
(1<i>E</i>,4<i>Z</i>,6<i>E</i>)-5-Hydroxy-1,7-bis(2-methoxyphenyl)-1,4,6-\
heptatrien-3-one
;
loop_
    _publ_author_name
    _publ_author_address
    'Zhao, Yiliang'
;
Faculty of Pharmacy
The University of Sydney
NSW 2006
Australia
;
    'Groundwater, Paul W.'
;
Faculty of Pharmacy
The University of Sydney
NSW 2006
Australia
;
    'Hibbs, David E.'
;
Faculty of Pharmacy
The University of Sydney
NSW 2006
Australia
;
    'Nguyen, Paul K.'
;
Faculty of Pharmacy
The University of Sydney
NSW 2006
Australia
;
    'Narlawar, Rajeshwar'
;
Faculty of Pharmacy
The University of Sydney
NSW 2006
Australia
;
data_I
_audit_creation_method     SHELXL-97
_chemical_name_systematic
;
(1<i>E</i>,4<i>Z</i>,6<i>E</i>)-5-Hydroxy-1,7-bis(2-methoxyphenyl)-1,4,6-
heptatrien-3-one
;
_chemical_formula_moiety     'C21 H20 O4'
_chemical_formula_sum     'C21 H20 O4'
_chemical_formula_iupac     'C21 H20 O4'
_chemical_formula_weight     336.37
_chemical_melting_point     397(2)
_symmetry_cell_setting     triclinic
_symmetry_space_group_name_H-M     'P -1'
_symmetry_space_group_name_hall     '-P 1'
loop_
    _symmetry_equiv_pos_as_xyz
    'x, y, z'
    '-x, -y, -z'
_cell_length_a     7.3234(11)
_cell_length_b     7.7960(12)
_cell_length_c     16.897(3)
_cell_angle_alpha     96.819(3)
_cell_angle_beta     95.641(3)
_cell_angle_gamma     115.520(2)
_cell_volume     852.3(2)
_cell_formula_units_Z     2
_cell_measurement_reflns_used     500
_cell_measurement_theta_min     1.13
_cell_measurement_theta_max     28.18
_cell_measurement_temperature     150(2)
_exptl_crystal_description     Block
_exptl_crystal_colour     Yellow
_exptl_crystal_size_max     0.30
_exptl_crystal_size_mid     0.20
_exptl_crystal_size_min     0.20
_exptl_crystal_density_diffrn     1.311
_exptl_crystal_density_meas     ?
_exptl_crystal_density_method     'not measured'
_exptl_crystal_F_000     356
_exptl_absorpt_coefficient_mu     0.090
_exptl_absorpt_correction_type     none
_exptl_absorpt_process_details     ?
_exptl_absorpt_correction_T_min     ?
_exptl_absorpt_correction_T_max     ?
_exptl_special_details     ?
_diffrn_ambient_temperature     150(2)
_diffrn_radiation_type     MoK\a
_diffrn_radiation_wavelength     0.71073
_diffrn_radiation_monochromator     graphite
_diffrn_measurement_device_type     'Bruker SMART APEXII CCD'
_diffrn_measurement_method     \w
_diffrn_detector_area_resol_mean     ?
_diffrn_reflns_number     5805
_diffrn_reflns_av_R_equivalents     0.0215
_diffrn_reflns_av_sigmaI/netI     0.0338
_diffrn_reflns_theta_min     2.46
_diffrn_reflns_theta_max     25.20
_diffrn_reflns_theta_full     25.20
_diffrn_measured_fraction_theta_max     0.974
_diffrn_measured_fraction_theta_full     0.974
_diffrn_reflns_limit_h_min     -8
_diffrn_reflns_limit_h_max     8
_diffrn_reflns_limit_k_min     -7
_diffrn_reflns_limit_k_max     9
_diffrn_reflns_limit_l_min     -20
_diffrn_reflns_limit_l_max     20
_diffrn_standards_number     ?
_diffrn_standards_interval_count     ?
_diffrn_standards_interval_time     ?
_diffrn_standards_decay_%     ?
_refine_special_details
;
Refinement of <i>F</i>^2^ against ALL reflections. The weighted <i>R</i>-factor
<i>wR</i> and goodness of fit <i>S</i> are based on <i>F</i>^2^, conventional
<i>R</i>-factors <i>R</i> are based on <i>F</i>, with <i>F</i> set to zero for
negative <i>F</i>^2^. The threshold expression of <i>F</i>^2^ >
\s(<i>F</i>^2^) is used only for calculating <i>R</i>-factors(gt) <i>etc</i>.
and is not relevant to the choice of reflections for refinement.
<i>R</i>-factors based on <i>F</i>^2^ are statistically about twice as large
as those based on <i>F</i>, and <i>R</i>- factors based on ALL data will be
even larger.
;
_reflns_number_total     2998
_reflns_number_gt     2238
_reflns_threshold_expression     I>2\s(I)
_refine_ls_structure_factor_coef     Fsqd
_refine_ls_matrix_type     full
_refine_ls_R_factor_all     0.0631
_refine_ls_R_factor_gt     0.0441
_refine_ls_wR_factor_gt     0.1104
_refine_ls_wR_factor_ref     0.1203
_refine_ls_goodness_of_fit_ref     1.045
_refine_ls_restrained_S_all     1.045
_refine_ls_number_reflns     2998
_refine_ls_number_parameters     229
_refine_ls_number_restraints     0
_refine_ls_hydrogen_treatment     constr
_refine_ls_weighting_scheme     calc
_refine_ls_weighting_details
         'calc w=1/[\s^2^(Fo^2^)+(0.0634P)^2^+0.0684P] where P=(Fo^2^+2Fc^2^)/3'
_atom_sites_solution_hydrogens     geom
_atom_sites_solution_primary     direct
_atom_sites_solution_secondary     difmap
_refine_ls_shift/su_max     0.009
_refine_ls_shift/su_mean     0.001
_refine_diff_density_max     0.186
_refine_diff_density_min     -0.236
_refine_ls_extinction_method     none
_refine_ls_extinction_coef     ?
loop_
    _atom_type_symbol
    _atom_type_description
    _atom_type_scat_dispersion_real
    _atom_type_scat_dispersion_imag
    _atom_type_scat_source
    C C 0.0033 0.0016 'International Tables Vol C Tables 4.2.6.8 and 6.1.1.4'
    H H 0.0000 0.0000 'International Tables Vol C Tables 4.2.6.8 and 6.1.1.4'
    O O 0.0106 0.0060 'International Tables Vol C Tables 4.2.6.8 and 6.1.1.4'
_computing_data_collection     'APEX2 (Bruker, 2008)'
_computing_cell_refinement     'SAINT (Bruker, 2008)'
_computing_data_reduction     'SAINT (Bruker, 2008)'
_computing_structure_solution     'SHELXS97 (Sheldrick, 2008)'
_computing_structure_refinement     'SHELXL97 (Sheldrick, 2008)'
_computing_molecular_graphics     'ORTEP-3 for Windows (Farrugia, 1999)'
_computing_publication_material     'SHELXL97 and publCIF (Westrip, 2010)'
loop_
    _atom_site_type_symbol
    _atom_site_label
    _atom_site_fract_x
    _atom_site_fract_y
    _atom_site_fract_z
    _atom_site_U_iso_or_equiv
    _atom_site_adp_type
    _atom_site_calc_flag
    _atom_site_refinement_flags
    _atom_site_occupancy
    _atom_site_symmetry_multiplicity
    _atom_site_disorder_assembly
    _atom_site_disorder_group
    C C1 0.6037(2) 0.3920(3) 0.64590(10) 0.0297(4) Uani d . 1 1 . .
    C C2 0.5514(3) 0.3937(3) 0.72270(10) 0.0344(4) Uani d . 1 1 . .
    H H2 0.4929 0.2793 0.7428 0.041 Uiso calc R 1 1 . .
    C C3 0.5873(3) 0.5672(3) 0.76908(10) 0.0354(5) Uani d . 1 1 . .
    H H3 0.5524 0.5687 0.8205 0.042 Uiso calc R 1 1 . .
    C C4 0.6743(3) 0.7384(3) 0.74013(10) 0.0338(4) Uani d . 1 1 . .
    H H4 0.6964 0.8541 0.7716 0.041 Uiso calc R 1 1 . .
    C C5 0.7279(2) 0.7363(3) 0.66415(9) 0.0297(4) Uani d . 1 1 . .
    H H5 0.7877 0.8518 0.6450 0.036 Uiso calc R 1 1 . .
    C C6 0.6946(2) 0.5643(2) 0.61529(9) 0.0268(4) Uani d . 1 1 . .
    C C7 0.7506(2) 0.5582(2) 0.53473(9) 0.0281(4) Uani d . 1 1 . .
    H H7 0.7175 0.4365 0.5058 0.034 Uiso calc R 1 1 . .
    C C8 0.8438(2) 0.7075(3) 0.49809(10) 0.0304(4) Uani d . 1 1 . .
    H H8 0.8820 0.8307 0.5266 0.036 Uiso calc R 1 1 . .
    C C9 0.8905(2) 0.6913(3) 0.41590(9) 0.0280(4) Uani d . 1 1 . .
    C C10 0.8584(2) 0.5123(2) 0.37012(9) 0.0272(4) Uani d . 1 1 . .
    H H10 0.8122 0.4023 0.3937 0.033 Uiso calc R 1 1 . .
    C C11 0.8942(2) 0.4988(2) 0.29240(9) 0.0268(4) Uani d . 1 1 . .
    C C12 0.8535(2) 0.3168(2) 0.24370(9) 0.0283(4) Uani d . 1 1 . .
    H H12 0.8155 0.2092 0.2687 0.034 Uiso calc R 1 1 . .
    C C13 0.8668(2) 0.2926(3) 0.16534(9) 0.0281(4) Uani d . 1 1 . .
    H H13 0.9086 0.4020 0.1415 0.034 Uiso calc R 1 1 . .
    C C14 0.8221(2) 0.1110(2) 0.11348(9) 0.0264(4) Uani d . 1 1 . .
    C C15 0.8139(2) -0.0505(2) 0.14426(10) 0.0293(4) Uani d . 1 1 . .
    H H15 0.8443 -0.0406 0.1999 0.035 Uiso calc R 1 1 . .
    C C16 0.7621(2) -0.2245(3) 0.09447(10) 0.0315(4) Uani d . 1 1 . .
    H H16 0.7570 -0.3302 0.1163 0.038 Uiso calc R 1 1 . .
    C C17 0.7178(3) -0.2390(3) 0.01173(10) 0.0348(4) Uani d . 1 1 . .
    H H17 0.6811 -0.3559 -0.0221 0.042 Uiso calc R 1 1 . .
    C C18 0.7274(3) -0.0814(3) -0.02129(10) 0.0335(4) Uani d . 1 1 . .
    H H18 0.6975 -0.0930 -0.0770 0.040 Uiso calc R 1 1 . .
    C C19 0.7815(2) 0.0937(2) 0.02861(9) 0.0275(4) Uani d . 1 1 . .
    C C20 0.4696(3) 0.0470(3) 0.62014(13) 0.0528(6) Uani d . 1 1 . .
    H H20A 0.5460 0.0455 0.6694 0.079 Uiso calc R 1 1 . .
    H H20B 0.4574 -0.0550 0.5788 0.079 Uiso calc R 1 1 . .
    H H20C 0.3353 0.0284 0.6290 0.079 Uiso calc R 1 1 . .
    C C21 0.7528(3) 0.2469(3) -0.08326(9) 0.0361(4) Uani d . 1 1 . .
    H H21A 0.8425 0.2087 -0.1101 0.054 Uiso calc R 1 1 . .
    H H21B 0.7722 0.3714 -0.0938 0.054 Uiso calc R 1 1 . .
    H H21C 0.6129 0.1539 -0.1030 0.054 Uiso calc R 1 1 . .
    O O1 0.57382(19) 0.22818(18) 0.59524(7) 0.0404(3) Uani d . 1 1 . .
    O O2 0.95885(19) 0.84396(17) 0.38537(7) 0.0373(3) Uani d . 1 1 . .
    O O3 0.96478(19) 0.65274(18) 0.25677(7) 0.0355(3) Uani d . 1 1 . .
    H H3' 0.9801 0.7482 0.2883 0.053 Uiso calc R 1 1 . .
    O O4 0.79859(17) 0.25673(17) 0.00178(6) 0.0335(3) Uani d . 1 1 . .
loop_
    _atom_site_aniso_label
    _atom_site_aniso_U_11
    _atom_site_aniso_U_22
    _atom_site_aniso_U_33
    _atom_site_aniso_U_12
    _atom_site_aniso_U_13
    _atom_site_aniso_U_23
    C1 0.0299(9) 0.0292(10) 0.0291(9) 0.0131(8) 0.0038(7) 0.0041(8)
    C2 0.0337(10) 0.0361(11) 0.0333(10) 0.0132(8) 0.0080(7) 0.0138(8)
    C3 0.0332(9) 0.0475(13) 0.0250(9) 0.0171(9) 0.0072(7) 0.0067(8)
    C4 0.0335(9) 0.0356(11) 0.0288(9) 0.0142(8) 0.0035(7) -0.0010(8)
    C5 0.0314(9) 0.0268(10) 0.0273(9) 0.0102(8) 0.0047(7) 0.0027(7)
    C6 0.0269(8) 0.0258(10) 0.0261(9) 0.0108(7) 0.0030(7) 0.0040(7)
    C7 0.0315(9) 0.0241(10) 0.0258(9) 0.0110(8) 0.0033(7) 0.0003(7)
    C8 0.0383(10) 0.0222(10) 0.0258(9) 0.0102(8) 0.0059(7) -0.0008(7)
    C9 0.0288(9) 0.0245(10) 0.0270(9) 0.0085(7) 0.0045(7) 0.0046(7)
    C10 0.0312(9) 0.0234(9) 0.0245(8) 0.0100(7) 0.0046(7) 0.0042(7)
    C11 0.0262(8) 0.0236(9) 0.0282(9) 0.0091(7) 0.0032(7) 0.0052(7)
    C12 0.0313(9) 0.0241(10) 0.0287(9) 0.0113(8) 0.0066(7) 0.0049(7)
    C13 0.0287(9) 0.0260(10) 0.0283(9) 0.0107(7) 0.0063(7) 0.0052(7)
    C14 0.0243(8) 0.0281(10) 0.0264(9) 0.0113(7) 0.0065(6) 0.0035(7)
    C15 0.0287(9) 0.0302(10) 0.0283(9) 0.0122(8) 0.0067(7) 0.0048(7)
    C16 0.0328(9) 0.0268(10) 0.0371(10) 0.0143(8) 0.0099(7) 0.0066(8)
    C17 0.0365(10) 0.0283(11) 0.0361(10) 0.0133(8) 0.0079(8) -0.0028(8)
    C18 0.0383(10) 0.0351(11) 0.0254(9) 0.0157(8) 0.0063(7) 0.0005(8)
    C19 0.0262(8) 0.0263(10) 0.0299(9) 0.0109(7) 0.0076(7) 0.0061(7)
    C20 0.0698(14) 0.0275(12) 0.0646(14) 0.0198(11) 0.0241(11) 0.0186(10)
    C21 0.0405(10) 0.0443(12) 0.0284(9) 0.0212(9) 0.0099(8) 0.0125(8)
    O1 0.0556(8) 0.0249(7) 0.0414(7) 0.0157(6) 0.0178(6) 0.0098(6)
    O2 0.0537(8) 0.0227(7) 0.0312(7) 0.0114(6) 0.0141(6) 0.0051(5)
    O3 0.0508(8) 0.0248(7) 0.0288(6) 0.0138(6) 0.0124(6) 0.0052(5)
    O4 0.0454(7) 0.0302(7) 0.0265(6) 0.0177(6) 0.0079(5) 0.0065(5)
_geom_special_details
;
All e.s.d.'s (except the e.s.d. in the dihedral angle between two l.s. planes)
are estimated using the full covariance matrix. The cell e.s.d.'s are taken
into account individually in the estimation of e.s.d.'s in distances, angles
and torsion angles; correlations between e.s.d.'s in cell parameters are only
used when they are defined by crystal symmetry. An approximate (isotropic)
treatment of cell e.s.d.'s is used for estimating e.s.d.'s involving l.s.
planes.
;
loop_
    _geom_bond_atom_site_label_1
    _geom_bond_atom_site_label_2
    _geom_bond_site_symmetry_2
    _geom_bond_distance
    _geom_bond_publ_flag
    C1 O1 . 1.369(2) ?
    C1 C2 . 1.389(2) ?
    C1 C6 . 1.406(2) ?
    C2 C3 . 1.384(3) ?
    C2 H2 . 0.9300 ?
    C3 C4 . 1.382(3) ?
    C3 H3 . 0.9300 ?
    C4 C5 . 1.380(2) ?
    C4 H4 . 0.9300 ?
    C5 C6 . 1.398(2) ?
    C5 H5 . 0.9300 ?
    C6 C7 . 1.461(2) ?
    C7 C8 . 1.332(2) ?
    C7 H7 . 0.9300 ?
    C8 C9 . 1.466(2) ?
    C8 H8 . 0.9300 ?
    C9 O2 . 1.271(2) ?
    C9 C10 . 1.424(2) ?
    C10 C11 . 1.365(2) ?
    C10 H10 . 0.9300 ?
    C11 O3 . 1.3297(19) ?
    C11 C12 . 1.445(2) ?
    C12 C13 . 1.334(2) ?
    C12 H12 . 0.9300 ?
    C13 C14 . 1.460(2) ?
    C13 H13 . 0.9300 ?
    C14 C15 . 1.398(2) ?
    C14 C19 . 1.414(2) ?
    C15 C16 . 1.384(2) ?
    C15 H15 . 0.9300 ?
    C16 C17 . 1.384(2) ?
    C16 H16 . 0.9300 ?
    C17 C18 . 1.386(2) ?
    C17 H17 . 0.9300 ?
    C18 C19 . 1.388(3) ?
    C18 H18 . 0.9300 ?
    C19 O4 . 1.359(2) ?
    C20 O1 . 1.425(2) ?
    C20 H20A . 0.9600 ?
    C20 H20B . 0.9600 ?
    C20 H20C . 0.9600 ?
    C21 O4 . 1.4283(18) ?
    C21 H21A . 0.9600 ?
    C21 H21B . 0.9600 ?
    C21 H21C . 0.9600 ?
    O3 H3' . 0.8200 ?
loop_
    _geom_angle_atom_site_label_1
    _geom_angle_atom_site_label_2
    _geom_angle_atom_site_label_3
    _geom_angle_site_symmetry_1
    _geom_angle_site_symmetry_3
    _geom_angle
    _geom_angle_publ_flag
    O1 C1 C2 . . 123.87(16) ?
    O1 C1 C6 . . 115.31(14) ?
    C2 C1 C6 . . 120.82(16) ?
    C3 C2 C1 . . 119.36(17) ?
    C3 C2 H2 . . 120.3 ?
    C1 C2 H2 . . 120.3 ?
    C4 C3 C2 . . 121.01(16) ?
    C4 C3 H3 . . 119.5 ?
    C2 C3 H3 . . 119.5 ?
    C5 C4 C3 . . 119.41(17) ?
    C5 C4 H4 . . 120.3 ?
    C3 C4 H4 . . 120.3 ?
    C4 C5 C6 . . 121.47(16) ?
    C4 C5 H5 . . 119.3 ?
    C6 C5 H5 . . 119.3 ?
    C5 C6 C1 . . 117.92(15) ?
    C5 C6 C7 . . 122.55(15) ?
    C1 C6 C7 . . 119.53(15) ?
    C8 C7 C6 . . 127.18(16) ?
    C8 C7 H7 . . 116.4 ?
    C6 C7 H7 . . 116.4 ?
    C7 C8 C9 . . 124.57(16) ?
    C7 C8 H8 . . 117.7 ?
    C9 C8 H8 . . 117.7 ?
    O2 C9 C10 . . 120.10(14) ?
    O2 C9 C8 . . 117.60(15) ?
    C10 C9 C8 . . 122.29(15) ?
    C11 C10 C9 . . 121.33(15) ?
    C11 C10 H10 . . 119.3 ?
    C9 C10 H10 . . 119.3 ?
    O3 C11 C10 . . 121.55(15) ?
    O3 C11 C12 . . 116.30(14) ?
    C10 C11 C12 . . 122.14(15) ?
    C13 C12 C11 . . 124.44(16) ?
    C13 C12 H12 . . 117.8 ?
    C11 C12 H12 . . 117.8 ?
    C12 C13 C14 . . 126.25(16) ?
    C12 C13 H13 . . 116.9 ?
    C14 C13 H13 . . 116.9 ?
    C15 C14 C19 . . 117.82(15) ?
    C15 C14 C13 . . 122.64(14) ?
    C19 C14 C13 . . 119.53(15) ?
    C16 C15 C14 . . 121.97(15) ?
    C16 C15 H15 . . 119.0 ?
    C14 C15 H15 . . 119.0 ?
    C17 C16 C15 . . 119.04(16) ?
    C17 C16 H16 . . 120.5 ?
    C15 C16 H16 . . 120.5 ?
    C16 C17 C18 . . 120.78(17) ?
    C16 C17 H17 . . 119.6 ?
    C18 C17 H17 . . 119.6 ?
    C17 C18 C19 . . 120.17(16) ?
    C17 C18 H18 . . 119.9 ?
    C19 C18 H18 . . 119.9 ?
    O4 C19 C18 . . 124.39(15) ?
    O4 C19 C14 . . 115.44(14) ?
    C18 C19 C14 . . 120.18(16) ?
    O1 C20 H20A . . 109.5 ?
    O1 C20 H20B . . 109.5 ?
    H20A C20 H20B . . 109.5 ?
    O1 C20 H20C . . 109.5 ?
    H20A C20 H20C . . 109.5 ?
    H20B C20 H20C . . 109.5 ?
    O4 C21 H21A . . 109.5 ?
    O4 C21 H21B . . 109.5 ?
    H21A C21 H21B . . 109.5 ?
    O4 C21 H21C . . 109.5 ?
    H21A C21 H21C . . 109.5 ?
    H21B C21 H21C . . 109.5 ?
    C1 O1 C20 . . 118.23(14) ?
    C11 O3 H3' . . 109.5 ?
    C19 O4 C21 . . 118.11(13) ?
loop_
    _geom_torsion_atom_site_label_1
    _geom_torsion_atom_site_label_2
    _geom_torsion_atom_site_label_3
    _geom_torsion_atom_site_label_4
    _geom_torsion_site_symmetry_1
    _geom_torsion_site_symmetry_2
    _geom_torsion_site_symmetry_3
    _geom_torsion_site_symmetry_4
    _geom_torsion
    _geom_torsion_publ_flag
    O1 C1 C2 C3 . . . . -179.73(15) ?
    C6 C1 C2 C3 . . . . 0.8(2) ?
    C1 C2 C3 C4 . . . . 0.0(3) ?
    C2 C3 C4 C5 . . . . -0.7(2) ?
    C3 C4 C5 C6 . . . . 0.6(2) ?
    C4 C5 C6 C1 . . . . 0.1(2) ?
    C4 C5 C6 C7 . . . . -179.81(14) ?
    O1 C1 C6 C5 . . . . 179.67(14) ?
    C2 C1 C6 C5 . . . . -0.8(2) ?
    O1 C1 C6 C7 . . . . -0.4(2) ?
    C2 C1 C6 C7 . . . . 179.11(15) ?
    C5 C6 C7 C8 . . . . 2.5(3) ?
    C1 C6 C7 C8 . . . . -177.40(16) ?
    C6 C7 C8 C9 . . . . -178.05(15) ?
    C7 C8 C9 O2 . . . . 172.23(16) ?
    C7 C8 C9 C10 . . . . -6.7(3) ?
    O2 C9 C10 C11 . . . . -1.9(2) ?
    C8 C9 C10 C11 . . . . 177.04(14) ?
    C9 C10 C11 O3 . . . . 1.5(2) ?
    C9 C10 C11 C12 . . . . -177.04(14) ?
    O3 C11 C12 C13 . . . . -5.5(2) ?
    C10 C11 C12 C13 . . . . 173.19(15) ?
    C11 C12 C13 C14 . . . . -178.32(15) ?
    C12 C13 C14 C15 . . . . -18.2(3) ?
    C12 C13 C14 C19 . . . . 160.64(15) ?
    C19 C14 C15 C16 . . . . -1.9(2) ?
    C13 C14 C15 C16 . . . . 176.95(14) ?
    C14 C15 C16 C17 . . . . 0.3(2) ?
    C15 C16 C17 C18 . . . . 0.8(2) ?
    C16 C17 C18 C19 . . . . -0.1(3) ?
    C17 C18 C19 O4 . . . . 178.77(14) ?
    C17 C18 C19 C14 . . . . -1.6(2) ?
    C15 C14 C19 O4 . . . . -177.76(13) ?
    C13 C14 C19 O4 . . . . 3.3(2) ?
    C15 C14 C19 C18 . . . . 2.6(2) ?
    C13 C14 C19 C18 . . . . -176.36(15) ?
    C2 C1 O1 C20 . . . . 4.7(2) ?
    C6 C1 O1 C20 . . . . -175.74(15) ?
    C18 C19 O4 C21 . . . . 1.7(2) ?
    C14 C19 O4 C21 . . . . -177.93(13) ?
loop_
    _geom_hbond_atom_site_label_D
    _geom_hbond_atom_site_label_H
    _geom_hbond_atom_site_label_A
    _geom_hbond_site_symmetry_A
    _geom_hbond_distance_DH
    _geom_hbond_distance_HA
    _geom_hbond_distance_DA
    _geom_hbond_angle_DHA
    O3 H3' O2 . 0.82 1.77 2.5003(18) 147
    C5 H5 O2 2_776 0.93 2.45 3.351(2) 162
    C8 H8 O2 2_776 0.93 2.49 3.413(2) 169
