# Supplementary material for: (1E,4Z,6E)-5-Hy­droxy-1,7-bis­(2-meth­oxy­phen­yl)-1,4,6-hepta­trien-3-one
Source: Acta Crystallogr Sect E Struct Rep Online. 2011 Jul 2;67(Pt 8):o1885. doi: 10.1107/S160053681102469X (PMC3212280; doi:10.1107/S160053681102469X)
Supplement: Supplementary file 2 [file e-67-o1885-Isup2.hkl]

#
# h,k,l, Fc-squared, Fo-squared, sigma(Fo-squared) and status flag
#
data_I
_shelx_title ' 10RAJ001 in P-1'
_shelx_refln_list_code          4
_shelx_F_calc_maximum      164.99
_exptl_crystal_F_000       356.00
_reflns_d_resolution_high  0.8346
 
loop_
 _symmetry_equiv_pos_as_xyz
 'x, y, z'
 '-x, -y, -z'
 
_cell_length_a     7.3234
_cell_length_b     7.7960
_cell_length_c    16.8975
_cell_angle_alpha  96.819
_cell_angle_beta   95.641
_cell_angle_gamma 115.520
 
_shelx_F_squared_multiplier     1.000
 
loop_
 _refln_index_h
 _refln_index_k
 _refln_index_l
 _refln_F_squared_calc
 _refln_F_squared_meas
 _refln_F_squared_sigma
 _refln_observed_status
   1   0   0      421.88      421.00      4.64 o
   2   0   0     2240.57     2194.49     17.02 o
   3   0   0      652.41      637.29      8.03 o
   4   0   0       33.07       31.26      1.54 o
   5   0   0        9.60        6.70      1.53 o
   6   0   0       22.81       23.16      3.54 o
   7   0   0       87.11       89.12      4.52 o
  -8   1   0        2.81        1.23      1.81 o
  -7   1   0       46.29       45.26      5.25 o
  -6   1   0        3.64        4.53      2.08 o
  -5   1   0      244.35      239.42      4.68 o
  -4   1   0     3316.73     3300.98     29.25 o
  -3   1   0      327.63      311.81      3.71 o
  -2   1   0      258.12      240.21      2.74 o
  -1   1   0      157.78      161.24      2.02 o
   1   1   0      321.39      283.89      6.60 o
   2   1   0       28.84       30.00      1.07 o
   3   1   0       12.36       14.64      0.99 o
   4   1   0      249.02      239.13      5.69 o
   5   1   0        0.00        1.01      1.34 o
   6   1   0       60.49       62.52      6.72 o
   7   1   0       44.61       47.40      6.11 o
  -8   2   0        0.71        1.13      1.95 o
  -7   2   0        7.20        3.91      1.73 o
  -6   2   0        6.28        1.83      1.21 o
  -5   2   0        0.72        1.14      0.89 o
  -4   2   0       61.74       61.65      1.90 o
  -3   2   0        7.64       12.18      0.89 o
  -2   2   0      357.03      326.43      3.99 o
  -1   2   0      567.04      515.50      9.53 o
   1   2   0      115.63      117.57      2.10 o
   2   2   0      227.74      238.28      3.57 o
   3   2   0       51.89       56.65      2.75 o
   4   2   0        7.37        7.60      1.53 o
   5   2   0        1.15        3.36      1.46 o
   6   2   0        4.92        9.04      3.42 o
  -8   3   0        9.93        8.78      2.15 o
  -7   3   0        4.14        3.42      1.73 o
  -6   3   0       40.58       44.46      5.74 o
  -5   3   0       19.67       20.06      2.01 o
  -4   3   0      152.86      146.39      3.41 o
  -3   3   0       30.21       28.20      1.82 o
  -2   3   0       93.94       89.43      2.50 o
   0   3   0       30.99       45.69      2.93 o
   1   3   0       38.92       41.04      1.66 o
   2   3   0        6.97        6.29      1.59 o
   3   3   0       53.71       49.35      5.01 o
   4   3   0        0.12        0.00      1.11 o
   5   3   0        2.86        1.22      1.95 o
   6   3   0       14.21       17.59      4.40 o
  -8   4   0       10.83       14.66      3.42 o
  -7   4   0       42.84       37.03      2.99 o
  -6   4   0       17.25       16.84      2.07 o
  -5   4   0       97.45      101.42      6.96 o
  -4   4   0       10.09       11.22      1.55 o
  -3   4   0       20.16       15.45      2.20 o
  -2   4   0      979.50      943.30     17.83 o
   0   4   0      361.00      392.61     10.26 o
   1   4   0        1.01        0.14      0.76 o
   2   4   0      158.63      153.19      7.33 o
   3   4   0      141.27      148.17      5.22 o
   4   4   0        0.24        0.00      2.20 o
   5   4   0       43.50       52.77      6.60 o
  -8   5   0        0.10        0.00      1.95 o
  -7   5   0        9.42       10.02      2.93 o
  -6   5   0      489.26      474.95     13.19 o
  -5   5   0        8.03        8.37      1.53 o
  -4   5   0      107.72      111.78      4.52 o
  -3   5   0       12.41       14.58      1.83 o
  -2   5   0        2.94        3.18      1.47 o
   0   5   0      150.01      147.08      6.35 o
   1   5   0      962.59     1010.48     22.23 o
   2   5   0      230.11      256.29     10.51 o
   3   5   0      335.02      381.62     14.17 o
   4   5   0       51.28       60.10      6.84 o
  -8   6   0        4.05        4.15      2.93 o
  -7   6   0       16.38       18.57      3.66 o
  -6   6   0      162.02      160.76      7.57 o
  -5   6   0       96.40       93.08      5.37 o
  -4   6   0      357.05      360.36     10.99 o
  -3   6   0       67.63       66.70      4.40 o
  -2   6   0     1283.63     1353.50     26.87 o
  -1   6   0      387.17      404.34     11.48 o
   0   6   0      219.66      234.54      8.80 o
   1   6   0      328.55      353.28     12.22 o
   2   6   0       67.97       75.49      6.35 o
   3   6   0        8.03        6.84      3.18 o
  -8   7   0       12.80        7.33      3.42 o
  -7   7   0       25.29       24.68      4.15 o
  -6   7   0      140.29      145.37      7.57 o
  -5   7   0        9.41       11.24      2.93 o
  -4   7   0      344.62      391.64     12.46 o
  -3   7   0       88.03       87.95      5.62 o
  -2   7   0        5.00        6.11      2.69 o
   0   7   0        0.06        0.00      1.47 o
   1   7   0       35.10       32.25      4.64 o
   2   7   0       20.00       22.23      4.64 o
  -7   8   0        6.05        4.89      2.69 o
  -6   8   0        0.74        0.00      2.20 o
  -5   8   0        2.49        4.40      2.69 o
  -4   8   0        2.54        1.95      2.44 o
  -2   8   0        0.62        1.95      2.20 o
  -1   8   0        0.15        1.71      2.20 o
  -5   9   0        5.01        5.62      3.42 o
  -4   9   0       64.36       65.96      6.11 o
  -3   9   0       26.02       27.61      4.40 o
   3  -9   1        0.96        1.22      2.69 o
   4  -9   1        0.48        0.00      2.20 o
   5  -9   1       10.30        2.93      3.18 o
   2  -8   1       41.72       34.94      4.40 o
   3  -8   1        0.23        0.00      2.20 o
   4  -8   1       34.62       44.47      4.89 o
   5  -8   1       43.56       39.58      4.64 o
   6  -8   1       16.88       15.39      3.66 o
   7  -8   1        0.25        0.00      2.69 o
  -2  -7   1       25.25       17.59      3.91 o
  -1  -7   1        1.89        3.42      2.44 o
   0  -7   1      102.51      125.33      7.09 o
   1  -7   1      263.13      273.63     10.02 o
   2  -7   1      292.07      322.25     10.99 o
   3  -7   1      182.89      188.61      8.06 o
   4  -7   1      409.83      461.27     13.44 o
   5  -7   1        0.02        2.20      1.95 o
   6  -7   1       26.82       25.16      3.91 o
   7  -7   1       39.00       37.87      4.64 o
   8  -7   1        2.20        5.86      3.18 o
  -3  -6   1        0.45        0.49      2.44 o
  -2  -6   1        2.68        1.22      2.20 o
  -1  -6   1     1017.11     1028.56     23.94 o
   0  -6   1     1026.88     1100.39     23.70 o
   2  -6   1      381.42      385.04     11.24 o
   3  -6   1      464.21      470.32     10.99 o
   4  -6   1       34.22       26.14      3.42 o
   5  -6   1       10.32       10.51      2.69 o
   6  -6   1       27.43       23.45      3.42 o
   7  -6   1       12.87       13.68      3.18 o
   8  -6   1       49.84       54.97      5.62 o
  -4  -5   1       59.76       57.41      6.60 o
  -3  -5   1      196.56      198.38     10.02 o
  -2  -5   1      118.42      130.71      7.33 o
  -1  -5   1      604.98      601.26     15.64 o
   0  -5   1        3.57        0.00      1.47 o
   2  -5   1        1.43        1.22      1.22 o
   3  -5   1      108.96      109.64      3.54 o
   4  -5   1      126.20      121.91      5.62 o
   5  -5   1       14.68       14.83      1.73 o
   6  -5   1       40.23       40.17      2.85 o
   7  -5   1       45.63       41.78      4.40 o
   8  -5   1        5.33        2.93      2.69 o
  -5  -4   1        1.22        0.00      2.93 o
  -4  -4   1        0.02        1.47      2.20 o
  -3  -4   1        5.39        3.91      2.20 o
  -2  -4   1       21.45       22.72      3.18 o
  -1  -4   1      108.65      113.65      4.40 o
   2  -4   1      156.29      167.60      5.37 o
   3  -4   1        0.78        0.00      0.56 o
   4  -4   1       42.49       39.28      1.65 o
   5  -4   1        1.61        0.98      1.22 o
   6  -4   1       51.31       52.77      3.19 o
   7  -4   1       21.12       22.41      2.81 o
   8  -4   1       17.44       20.03      3.91 o
  -6  -3   1        5.12        5.62      3.18 o
  -5  -3   1       54.01       48.13      5.86 o
  -4  -3   1       30.44       30.64      2.64 o
  -3  -3   1        1.08        0.00      0.94 o
  -2  -3   1      143.73      134.91      2.85 o
  -1  -3   1        0.13        0.28      0.59 o
   2  -3   1      133.51      125.74      2.92 o
   3  -3   1       82.52       81.98      1.98 o
   4  -3   1        0.04        0.02      0.53 o
   5  -3   1       23.36       21.63      1.47 o
   6  -3   1       35.85       32.10      4.03 o
   7  -3   1        0.88        0.00      2.69 o
   8  -3   1       14.67       11.82      2.57 o
  -6  -2   1       69.69       77.45      7.09 o
  -5  -2   1       52.58       57.01      3.29 o
  -4  -2   1       86.84       93.50      3.70 o
  -3  -2   1      191.96      186.99      5.72 o
  -2  -2   1      727.55      694.65      7.71 o
  -1  -2   1      260.41      257.23      3.54 o
   2  -2   1     1290.08     1233.61     11.63 o
   3  -2   1      100.27      101.45      2.46 o
   4  -2   1        4.62        3.33      0.79 o
   5  -2   1       10.46        5.33      1.38 o
   6  -2   1      119.65      131.22     10.38 o
   7  -2   1        8.95        7.37      3.42 o
   8  -2   1       24.13       20.36      4.28 o
  -7  -1   1        6.04        6.35      3.18 o
  -6  -1   1       10.31       11.63      2.11 o
  -5  -1   1      240.91      236.82      6.10 o
  -4  -1   1        0.23        0.57      0.96 o
  -3  -1   1      108.64      101.43      2.48 o
  -2  -1   1        0.28        1.00      0.46 o
  -1  -1   1      642.06      579.51     10.99 o
   1  -1   1       46.67       47.20      0.97 o
   2  -1   1    27223.30    23885.71    254.31 o
   3  -1   1      147.45      145.71      3.20 o
   4  -1   1      415.20      375.24      6.88 o
   5  -1   1       13.09        9.20      1.55 o
   6  -1   1       45.47       38.77      2.82 o
   7  -1   1       59.15       62.83      7.57 o
   8  -1   1        9.05        5.48      3.05 o
  -7   0   1       59.59       54.24      5.86 o
  -6   0   1        5.39        6.27      3.30 o
  -5   0   1      320.07      331.75      5.58 o
  -4   0   1      219.14      211.32      3.86 o
  -3   0   1      445.81      439.06      4.85 o
  -2   0   1    21674.57    19407.40    199.49 o
  -1   0   1        2.13        1.81      0.24 o
   1   0   1      350.99      324.19      4.48 o
   2   0   1      942.46      896.53     10.80 o
   3   0   1        5.73        2.93      0.65 o
   4   0   1      250.82      253.72      7.33 o
   5   0   1        0.01        0.83      1.11 o
   6   0   1        8.74        6.55      1.73 o
   7   0   1       11.36        7.94      2.69 o
  -8   1   1        1.21        0.00      2.44 o
  -7   1   1       66.93       74.50      5.86 o
  -6   1   1      244.67      238.58      6.26 o
  -5   1   1       74.66       79.91      4.62 o
  -4   1   1      919.36      838.68      8.26 o
  -3   1   1       23.81       20.52      1.23 o
  -2   1   1      541.33      516.99      5.01 o
  -1   1   1     1091.85     1083.62     10.06 o
   0   1   1     3787.67     3809.60     56.93 o
   1   1   1     2665.91     2513.68     27.27 o
   2   1   1       48.22       50.96      1.18 o
   3   1   1       42.39       45.67      1.96 o
   4   1   1        7.86       10.53      1.63 o
   5   1   1       62.86       62.64      3.40 o
   6   1   1        2.24        1.45      1.63 o
   7   1   1       11.31        5.86      3.42 o
  -8   2   1        1.75        0.24      1.73 o
  -7   2   1        1.26        0.72      2.32 o
  -6   2   1       17.73       18.93      1.47 o
  -5   2   1        0.01        0.00      0.81 o
  -4   2   1      103.98       91.17      2.03 o
  -3   2   1       28.16       28.12      1.09 o
  -2   2   1      790.33      719.95      6.46 o
  -1   2   1        5.35        7.09      1.22 o
   0   2   1      283.48      293.42      6.60 o
   1   2   1        1.93        0.86      0.40 o
   2   2   1       70.80       67.96      2.57 o
   3   2   1        7.75        7.94      1.38 o
   4   2   1      171.44      160.54      5.04 o
   5   2   1        0.28        0.00      1.29 o
   6   2   1       52.79       43.00      5.62 o
  -8   3   1        0.98        2.30      2.20 o
  -7   3   1        2.87        3.51      1.46 o
  -6   3   1       58.97       55.64      5.50 o
  -5   3   1       95.32       97.72      2.76 o
  -4   3   1       12.45        8.62      0.84 o
  -3   3   1        8.49       12.72      1.67 o
  -2   3   1      337.40      341.31      8.06 o
  -1   3   1      119.72      126.80      4.64 o
   0   3   1      129.33      132.17      4.64 o
   1   3   1       94.11      113.45      2.70 o
   2   3   1        0.04        0.37      0.86 o
   3   3   1        4.27        1.65      1.29 o
   4   3   1        2.48        0.55      1.47 o
   5   3   1        1.58        2.08      1.63 o
   6   3   1       11.44        7.09      3.18 o
  -8   4   1        4.84        7.33      2.93 o
  -7   4   1        2.31        0.24      1.95 o
  -6   4   1       13.34       14.49      2.32 o
  -5   4   1      200.25      191.74      3.83 o
  -4   4   1     1517.54     1436.98     14.58 o
  -3   4   1       74.81       80.84      2.85 o
  -2   4   1      108.44      101.15      4.64 o
   0   4   1        0.94        0.00      0.98 o
   1   4   1        8.82       14.17      2.44 o
   2   4   1       34.13       32.74      3.66 o
   3   4   1      312.17      333.78     13.32 o
   4   4   1       18.72       17.69      2.59 o
   5   4   1        8.81        7.57      3.42 o
  -8   5   1       97.40      107.50      6.84 o
  -7   5   1        1.73        0.24      1.71 o
  -6   5   1       12.29       11.97      2.69 o
  -5   5   1       70.15       66.45      4.40 o
  -4   5   1      241.27      250.38     17.71 o
  -3   5   1       35.20       48.37      3.66 o
  -2   5   1       11.72        9.53      2.20 o
  -1   5   1      121.69      124.84      5.13 o
   0   5   1      173.24      173.71      6.84 o
   1   5   1       21.44       16.12      2.93 o
   2   5   1       50.72       51.79      4.89 o
   3   5   1      630.13      715.11     20.77 o
   4   5   1        1.22        0.00      2.69 o
  -8   6   1       15.64       16.61      3.66 o
  -7   6   1       44.15       53.50      4.89 o
  -6   6   1       35.68       42.02      4.15 o
  -5   6   1        4.63        3.18      1.95 o
  -4   6   1      301.56      302.54      7.00 o
  -3   6   1      131.33      122.40      6.11 o
  -2   6   1      200.90      206.45      8.31 o
  -1   6   1      113.34      117.14      5.13 o
   0   6   1       27.20       28.58      3.42 o
   1   6   1      274.43      285.12     10.75 o
   2   6   1        0.18        0.00      2.20 o
   3   6   1       59.84       62.30      6.60 o
  -8   7   1       50.41       51.79      5.86 o
  -7   7   1        0.96        2.44      2.44 o
  -6   7   1      229.85      247.73      9.77 o
  -5   7   1        0.29        0.00      1.71 o
  -4   7   1       83.89       84.78      5.62 o
  -3   7   1      167.94      164.18      8.06 o
  -2   7   1      171.62      173.71      8.31 o
  -1   7   1       40.34       37.14      4.40 o
   1   7   1        8.80       10.02      3.18 o
   2   7   1       12.04        2.93      2.69 o
  -7   8   1        6.05        2.93      2.69 o
  -6   8   1       12.99       14.17      3.66 o
  -5   8   1       13.21       15.64      3.42 o
  -4   8   1        0.13        0.24      1.95 o
  -2   8   1       26.56       28.83      4.64 o
  -1   8   1        4.96        1.22      2.69 o
   0   8   1       15.08       17.83      4.15 o
  -5   9   1        1.64        2.20      2.93 o
  -4   9   1        0.01        0.73      2.69 o
   3  -9   2        0.70        0.00      2.44 o
   4  -9   2        6.36        1.22      2.69 o
   5  -9   2        7.59       10.75      3.66 o
   0  -8   2        0.07        0.00      1.95 o
   3  -8   2       85.85       89.17      5.86 o
   4  -8   2       22.22       20.77      3.66 o
   5  -8   2       72.91       72.07      5.86 o
   6  -8   2        7.03        0.00      2.20 o
   7  -8   2        0.03        0.00      2.44 o
  -2  -7   2        4.32        0.00      2.44 o
  -1  -7   2        3.39        0.00      1.95 o
   0  -7   2        6.12        5.13      2.20 o
   2  -7   2      217.33      215.24      8.55 o
   3  -7   2       59.21       65.48      4.89 o
   4  -7   2        4.79        0.73      1.95 o
   5  -7   2      324.87      314.92     10.99 o
   6  -7   2       26.90       19.06      3.66 o
   7  -7   2        4.36        9.77      3.18 o
  -3  -6   2      166.17      164.91      9.77 o
  -2  -6   2      426.57      460.53     15.39 o
  -1  -6   2       62.47       62.06      5.37 o
   0  -6   2      292.59      304.38      6.96 o
   2  -6   2       14.74       14.17      2.44 o
   3  -6   2        9.46       12.70      2.69 o
   4  -6   2       39.63       41.29      3.91 o
   5  -6   2        0.38        0.49      1.71 o
   6  -6   2        1.13        3.18      1.95 o
   7  -6   2        3.91        0.00      2.20 o
   8  -6   2       64.84       71.34      6.11 o
  -4  -5   2      140.13      155.14      9.53 o
  -3  -5   2       22.74       13.44      3.42 o
  -2  -5   2      140.49      140.73      7.57 o
  -1  -5   2       41.50       43.49      4.15 o
   0  -5   2      221.15      207.18      6.84 o
   2  -5   2      152.76      137.86      4.15 o
   3  -5   2        2.02        3.91      1.11 o
   4  -5   2        0.13        0.37      1.04 o
   5  -5   2        1.71        1.64      1.11 o
   6  -5   2       13.08       13.37      4.28 o
   7  -5   2       27.62       24.10      2.76 o
   8  -5   2       29.84       41.04      4.89 o
  -5  -4   2        0.02        0.49      2.20 o
  -4  -4   2        7.71        9.53      3.18 o
  -3  -4   2       84.53       77.20      5.86 o
  -2  -4   2        7.78        6.35      2.20 o
  -1  -4   2        1.44        0.90      0.76 o
   2  -4   2      191.87      207.98      4.31 o
   3  -4   2        0.43        0.00      0.56 o
   4  -4   2      146.07      139.71      4.06 o
   5  -4   2       10.24       12.19      2.81 o
   6  -4   2       91.04       91.68      4.04 o
   7  -4   2        1.11        0.00      1.55 o
   8  -4   2       51.57       59.74      4.17 o
  -6  -3   2        8.93        6.35      3.18 o
  -5  -3   2        3.14        8.31      2.93 o
  -4  -3   2        4.37        3.42      2.20 o
  -3  -3   2       18.83       22.40      4.52 o
  -2  -3   2       36.23       34.42      1.94 o
  -1  -3   2      301.78      314.92     15.03 o
   2  -3   2      228.36      211.72      3.16 o
   3  -3   2       23.44       20.91      1.23 o
   4  -3   2       63.32       56.33      1.98 o
   5  -3   2        7.94        6.31      1.71 o
   6  -3   2       52.09       46.59      3.10 o
   7  -3   2        4.82        9.19      2.07 o
   8  -3   2       14.98       17.26      2.82 o
  -6  -2   2        3.75        6.84      2.93 o
  -5  -2   2       60.90       79.65      6.35 o
  -4  -2   2        0.93        0.43      1.10 o
  -3  -2   2      558.59      570.28      7.16 o
  -2  -2   2        0.12        0.22      0.46 o
  -1  -2   2      530.91      565.59     10.51 o
   1  -2   2      409.64      365.49      7.09 o
   2  -2   2       83.73       79.49      2.40 o
   3  -2   2      296.76      276.18      3.76 o
   4  -2   2     1854.17     1774.81     21.81 o
   5  -2   2        6.91        8.17      1.55 o
   6  -2   2      384.62      363.32      8.27 o
   7  -2   2        9.55        5.99      1.90 o
   8  -2   2        0.94        0.00      1.73 o
  -7  -1   2       39.71       40.31      5.62 o
  -6  -1   2       41.15       37.87      4.89 o
  -5  -1   2      298.47      313.18      9.41 o
  -4  -1   2       29.60       30.05      1.54 o
  -3  -1   2       85.80       96.23      3.46 o
  -2  -1   2      114.87      103.28      1.82 o
  -1  -1   2        9.45        8.32      0.57 o
   0  -1   2     4840.49     4693.16    104.60 o
   1  -1   2      170.83      148.14      4.28 o
   2  -1   2    12705.96    11683.64    119.36 o
   3  -1   2       16.86       17.38      1.46 o
   4  -1   2     1119.47     1070.10     14.73 o
   5  -1   2      100.83       92.94      3.69 o
   6  -1   2      127.03      120.25      4.69 o
   7  -1   2        2.66        0.26      1.29 o
   8  -1   2        0.36        0.00      1.73 o
  -7   0   2       31.71       29.56      4.40 o
  -6   0   2       42.49       41.03      2.75 o
  -5   0   2       16.22       14.85      1.49 o
  -4   0   2     1176.67     1157.76     10.79 o
  -3   0   2       50.62       55.71      2.61 o
  -2   0   2     1494.16     1407.16     11.36 o
  -1   0   2     1224.53     1225.61     10.98 o
   0   0   2       62.39       69.41      0.94 o
   1   0   2     1464.44     1422.80     15.79 o
   2   0   2     5227.23     4954.59     64.01 o
   3   0   2      617.65      594.09      9.11 o
   4   0   2       12.04       11.17      3.30 o
   5   0   2        4.62        8.14      1.63 o
   6   0   2        7.57        9.10      2.32 o
   7   0   2        2.37        4.14      2.81 o
  -8   1   2       31.42       26.87      4.64 o
  -7   1   2       19.47       20.21      2.40 o
  -6   1   2      428.43      436.83      6.59 o
  -5   1   2        0.31        0.49      0.64 o
  -4   1   2     1048.42     1001.14      9.42 o
  -3   1   2      181.73      167.05      2.52 o
  -2   1   2     2835.51     2720.66     20.72 o
  -1   1   2      203.63      213.58      3.54 o
   0   1   2      373.18      384.63      7.50 o
   1   1   2        1.82        2.63      0.86 o
   2   1   2       67.86       65.00      2.42 o
   3   1   2        0.00        0.27      1.34 o
   4   1   2        3.82        5.91      1.38 o
   5   1   2       15.67       11.67      2.05 o
   6   1   2       31.77       32.32      3.16 o
   7   1   2        9.28        5.41      2.15 o
  -8   2   2       94.48       91.97      4.65 o
  -7   2   2        6.02        2.49      1.11 o
  -6   2   2        9.42        8.01      1.16 o
  -5   2   2       10.90       12.91      1.13 o
  -4   2   2        3.16        2.44      0.61 o
  -3   2   2      490.58      417.59      4.53 o
  -2   2   2      147.73      154.83      4.16 o
  -1   2   2       74.34       74.36      1.45 o
   0   2   2      651.72      753.22     13.44 o
   1   2   2        5.06        8.03      1.04 o
   2   2   2      170.11      186.35      4.65 o
   3   2   2        0.58        0.00      1.34 o
   4   2   2      107.45      110.79      7.33 o
   5   2   2       32.46       34.36      4.28 o
   6   2   2       11.56       10.77      2.42 o
  -8   3   2       86.45       99.19      6.35 o
  -7   3   2        1.03        0.56      1.46 o
  -6   3   2        0.43        0.00      0.74 o
  -5   3   2       18.41       18.07      1.23 o
  -4   3   2      489.59      436.77      5.16 o
  -3   3   2      746.98      698.18     10.35 o
  -2   3   2      689.76      720.37     12.58 o
  -1   3   2       11.40        9.28      0.86 o
   0   3   2      826.97      880.02     16.37 o
   1   3   2        3.49        2.44      1.22 o
   2   3   2      399.97      419.54      8.19 o
   3   3   2       47.51       48.49      3.10 o
   4   3   2      136.10      148.99      5.39 o
   5   3   2      117.75      108.17      5.04 o
  -8   4   2        0.72        3.42      2.44 o
  -7   4   2        4.10        4.89      2.44 o
  -6   4   2      152.37      139.75      6.35 o
  -5   4   2        2.37        1.45      0.82 o
  -4   4   2       36.11       37.98      1.68 o
  -3   4   2      211.47      236.50      7.57 o
  -2   4   2      603.94      680.17     14.66 o
  -1   4   2        0.00        0.93      0.81 o
   0   4   2       15.91       12.46      1.95 o
   1   4   2        7.58        7.33      1.95 o
   2   4   2        4.53        4.15      1.95 o
   3   4   2       71.73       78.13      4.40 o
   4   4   2       76.63       86.92      4.73 o
   5   4   2      334.82      361.10     15.15 o
  -8   5   2       32.19       30.54      4.15 o
  -7   5   2       19.56       18.08      3.42 o
  -6   5   2       10.84       14.66      2.93 o
  -5   5   2       17.25       15.97      1.81 o
  -4   5   2      255.37      256.82      5.96 o
  -3   5   2        0.58        0.98      1.71 o
  -2   5   2       24.83       23.94      3.18 o
  -1   5   2       45.29       41.60      2.93 o
   0   5   2       90.72      104.81      5.37 o
   1   5   2      357.28      353.77     11.48 o
   2   5   2      133.07      120.45      7.09 o
   3   5   2      157.90      152.70      9.04 o
   4   5   2        0.89        0.00      2.69 o
  -8   6   2        5.16        4.64      2.44 o
  -7   6   2        0.04        0.00      2.20 o
  -6   6   2       58.31       65.23      5.13 o
  -5   6   2       38.60       41.78      4.15 o
  -4   6   2      148.17      156.32      5.09 o
  -3   6   2        3.76        4.64      2.20 o
  -2   6   2        7.43        6.11      2.44 o
  -1   6   2      279.18      269.55      6.57 o
   0   6   2      109.97      121.42      6.35 o
   1   6   2       20.45       16.37      3.42 o
   2   6   2       42.66       30.78      4.64 o
   3   6   2       11.80       11.24      3.91 o
  -8   7   2       79.93       87.95      7.09 o
  -7   7   2        9.10        7.82      3.18 o
  -6   7   2      215.60      221.10      9.28 o
  -5   7   2      107.52      113.85      6.35 o
  -4   7   2      176.87      174.66      5.79 o
  -3   7   2       15.90       13.93      3.42 o
  -2   7   2       49.77       56.68      5.37 o
  -1   7   2       82.84       76.23      6.11 o
  -7   8   2       24.32       22.48      4.40 o
  -6   8   2       29.69       26.63      4.15 o
  -5   8   2       22.62       17.10      3.91 o
  -4   8   2        5.25        2.44      2.44 o
  -3   8   2        5.55        5.86      3.18 o
  -2   8   2        4.15        7.33      3.18 o
  -1   8   2        1.01        0.73      2.44 o
   0   8   2        6.75        5.37      3.18 o
  -5   9   2       26.03       18.57      4.40 o
  -4   9   2        4.54        4.89      2.93 o
   3  -9   3       20.99       23.94      4.40 o
   4  -9   3       30.54       34.20      4.64 o
   5  -9   3        0.39        0.98      2.44 o
   0  -8   3       49.85       50.33      5.37 o
   1  -8   3        1.41        0.00      1.71 o
   2  -8   3       60.79       65.48      5.37 o
   3  -8   3      250.64      270.46     10.02 o
   4  -8   3        0.00        4.40      2.44 o
   5  -8   3        0.46        0.73      2.20 o
   6  -8   3       47.44       49.35      5.37 o
   7  -8   3       66.31       60.35      6.11 o
  -2  -7   3        1.62        0.24      2.44 o
  -1  -7   3       21.35       15.39      3.66 o
   0  -7   3      147.28      149.52      7.82 o
   2  -7   3        3.64        3.42      2.20 o
   3  -7   3     1359.84     1459.54     28.10 o
   4  -7   3       39.40       46.18      4.40 o
   5  -7   3       41.88       37.38      4.40 o
   6  -7   3        8.49        8.80      2.93 o
   7  -7   3       27.25       23.70      4.15 o
  -3  -6   3       11.83       13.68      3.91 o
  -2  -6   3      235.75      251.64     10.99 o
  -1  -6   3      291.92      279.25     10.75 o
   0  -6   3       98.22       99.68      5.37 o
   2  -6   3      262.13      270.46      8.55 o
   3  -6   3       21.85       21.26      2.93 o
   4  -6   3       95.04      116.29      5.86 o
   5  -6   3        2.66        1.22      1.47 o
   6  -6   3        5.23        4.13      1.63 o
   7  -6   3        8.58       12.46      3.18 o
   8  -6   3        3.64        3.42      2.69 o
  -4  -5   3      133.26      152.21      9.53 o
  -3  -5   3        1.10        0.00      1.71 o
  -2  -5   3       99.76      113.61      6.84 o
  -1  -5   3       83.79       82.39      8.06 o
   0  -5   3      113.13      118.49      5.13 o
   2  -5   3       79.70       67.92      3.91 o
   3  -5   3        0.17        0.91      0.94 o
   4  -5   3       18.93       21.83      1.98 o
   5  -5   3        3.94        2.43      2.08 o
   6  -5   3       49.76       51.57      3.27 o
   7  -5   3        0.02        1.05      1.46 o
   8  -5   3        5.25        5.86      2.93 o
  -5  -4   3        8.12        5.86      2.93 o
  -4  -4   3        2.22        1.47      2.20 o
  -3  -4   3       19.58       21.50      3.66 o
  -2  -4   3       38.09       41.53      4.15 o
  -1  -4   3       17.19       19.45      1.95 o
   0  -4   3      143.29      161.74      5.62 o
   2  -4   3      202.91      231.85      6.60 o
   3  -4   3        6.05        4.74      0.73 o
   4  -4   3      357.62      358.66      8.92 o
   5  -4   3       30.41       37.01      2.64 o
   6  -4   3       75.24       69.27      3.79 o
   7  -4   3       26.84       25.86      2.92 o
   8  -4   3        1.77        1.90      4.03 o
  -6  -3   3        0.20        0.73      2.69 o
  -5  -3   3       11.12       16.37      3.66 o
  -4  -3   3      175.47      188.61      9.04 o
  -3  -3   3       33.76       33.98      2.69 o
  -2  -3   3      173.18      178.82      4.40 o
  -1  -3   3      178.42      203.03      5.86 o
   0  -3   3      763.62      825.29     15.39 o
   1  -3   3     1076.58     1237.94     20.28 o
   2  -3   3      744.98      739.79      7.81 o
   3  -3   3       66.15       60.28      2.47 o
   4  -3   3      233.80      229.96      5.39 o
   5  -3   3       31.25       27.29      4.64 o
   6  -3   3      158.45      157.38      5.32 o
   7  -3   3        0.03        0.39      1.46 o
   8  -3   3       69.06       63.76      7.21 o
  -6  -2   3        1.33        5.37      2.69 o
  -5  -2   3       92.18      102.37      6.84 o
  -4  -2   3       35.71       42.27      4.40 o
  -3  -2   3     1223.71     1300.11     13.43 o
  -2  -2   3       45.24       43.60      1.52 o
  -1  -2   3        3.78        3.91      0.98 o
   0  -2   3      313.11      311.01      6.84 o
   1  -2   3      102.97       97.71      2.35 o
   2  -2   3      380.49      362.90      6.60 o
   3  -2   3       34.50       34.84      1.88 o
   4  -2   3     3623.56     3431.67     38.81 o
   5  -2   3        1.00        0.09      1.11 o
   6  -2   3       30.02       33.24      5.99 o
   7  -2   3       20.75       21.35      2.82 o
   8  -2   3      164.11      170.54      8.31 o
  -7  -1   3       23.44       24.19      4.64 o
  -6  -1   3       19.64       24.43      4.15 o
  -5  -1   3       11.02       12.78      2.20 o
  -4  -1   3       34.19       35.24      1.65 o
  -3  -1   3      240.35      238.23      3.39 o
  -2  -1   3        6.97        8.82      0.61 o
  -1  -1   3      409.81      401.81      6.35 o
   0  -1   3     2459.99     2517.86     34.37 o
   1  -1   3      405.16      388.59      4.20 o
   2  -1   3      326.44      275.98      9.28 o
   3  -1   3        3.42        5.95      1.10 o
   4  -1   3     2477.83     2340.90     27.93 o
   5  -1   3       13.15       14.36      3.30 o
   6  -1   3       20.15       15.68      2.25 o
   7  -1   3        0.19        1.06      1.70 o
  -7   0   3       13.08       18.08      3.91 o
  -6   0   3       66.70       63.14      5.62 o
  -5   0   3        3.37        3.08      0.87 o
  -4   0   3      499.77      487.60      5.73 o
  -3   0   3      186.54      190.00      2.83 o
  -2   0   3      101.98      112.17      1.76 o
  -1   0   3      646.08      627.66      7.95 o
   0   0   3     3285.81     3290.15     28.14 o
   1   0   3      168.62      148.90      2.19 o
   2   0   3        0.01        0.49      0.69 o
   3   0   3      346.86      336.47      6.36 o
   4   0   3       18.28       18.54      2.08 o
   5   0   3       37.56       42.65      2.88 o
   6   0   3       18.06       19.32      2.81 o
   7   0   3       16.92       15.79      2.85 o
  -8   1   3      107.95       99.92      7.57 o
  -7   1   3        9.86        8.27      1.94 o
  -6   1   3      664.14      651.73      8.00 o
  -5   1   3        6.45        9.21      1.06 o
  -4   1   3      714.62      644.62      6.78 o
  -3   1   3       47.11       53.93      1.43 o
  -2   1   3     1043.58      951.04      8.07 o
  -1   1   3     1190.36     1233.99     14.59 o
   0   1   3     2167.62     2295.36     22.29 o
   1   1   3        1.26        2.97      0.69 o
   2   1   3       10.85       16.14      1.38 o
   3   1   3        0.35        0.73      0.98 o
   4   1   3       33.13       34.29      3.42 o
   5   1   3        2.36        1.53      1.47 o
   6   1   3        9.81        7.09      2.07 o
   7   1   3        5.88        5.26      2.08 o
  -8   2   3        1.35        2.69      2.44 o
  -7   2   3        2.59        2.02      1.06 o
  -6   2   3        4.32        3.25      0.97 o
  -5   2   3       49.03       51.31      1.85 o
  -4   2   3      408.03      395.14      4.80 o
  -3   2   3        2.85        2.73      0.50 o
  -2   2   3     1146.11     1111.35     14.08 o
  -1   2   3      301.33      330.13      3.98 o
   0   2   3       41.37       47.18      1.35 o
   1   2   3        1.73        0.00      0.69 o
   2   2   3      911.89      892.78     15.76 o
   3   2   3       52.28       49.55      5.01 o
   4   2   3      161.02      156.21      5.22 o
   5   2   3       63.47       61.43      3.86 o
   6   2   3        8.84        8.08      4.03 o
  -8   3   3       30.69       32.01      4.15 o
  -7   3   3       37.87       38.42      5.99 o
  -6   3   3       79.78       83.26      2.52 o
  -5   3   3        8.95        9.26      1.01 o
  -4   3   3       12.84        8.76      0.84 o
  -3   3   3       91.32       93.61      2.87 o
  -2   3   3     2433.04     2476.09     62.91 o
  -1   3   3      602.37      709.59      7.84 o
   0   3   3     2315.60     2670.11     42.76 o
   1   3   3      156.42      162.09      5.99 o
   2   3   3        4.97        6.61      1.46 o
   3   3   3       22.51       26.19      2.93 o
   4   3   3        0.14        0.00      1.21 o
   5   3   3       51.34       46.80      5.01 o
  -8   4   3        0.07        0.00      2.20 o
  -7   4   3       25.19       35.67      3.91 o
  -6   4   3        0.01        0.00      1.04 o
  -5   4   3       40.56       38.59      2.08 o
  -4   4   3      220.54      220.26      6.48 o
  -3   4   3       12.53       11.21      1.63 o
  -2   4   3      777.60      799.52     10.68 o
  -1   4   3        1.36        1.71      0.81 o
   0   4   3        9.53       10.51      1.95 o
   1   4   3        0.43        0.00      1.22 o
   2   4   3       46.65       55.46      4.64 o
   3   4   3      102.54      101.52      4.65 o
   4   4   3        2.20        4.40      1.90 o
  -8   5   3        0.06        0.00      2.20 o
  -7   5   3        4.39        4.15      2.20 o
  -6   5   3       64.76       58.64      4.64 o
  -5   5   3       17.88       16.50      1.90 o
  -4   5   3       18.82       14.45      3.42 o
  -3   5   3       34.02       34.69      3.66 o
  -2   5   3        1.78        2.69      1.95 o
  -1   5   3       78.59       73.36      3.11 o
   0   5   3      127.90      143.90      6.35 o
   1   5   3       78.45       86.73      5.37 o
   2   5   3      133.37      139.75      7.82 o
   3   5   3        1.76        4.15      2.44 o
   4   5   3       59.36       77.45      7.57 o
  -8   6   3       11.51        4.15      2.69 o
  -7   6   3        0.16        0.00      2.20 o
  -6   6   3       10.01       10.26      2.93 o
  -5   6   3       15.16       20.03      3.18 o
  -4   6   3        9.24       14.90      3.18 o
  -3   6   3       71.28       60.83      5.13 o
  -2   6   3       30.01       26.87      3.91 o
  -1   6   3        3.29        1.95      2.20 o
   0   6   3       15.52       12.47      2.05 o
   1   6   3        3.06        2.44      2.20 o
   2   6   3        0.20        7.09      2.93 o
  -7   7   3       16.44       13.68      3.42 o
  -6   7   3       81.68       80.87      5.86 o
  -5   7   3        0.01        0.98      1.95 o
  -4   7   3       78.70       78.67      6.11 o
  -3   7   3       84.55       70.36      5.86 o
  -2   7   3       21.70       25.41      4.15 o
  -1   7   3        5.81        4.40      2.69 o
   0   7   3       15.79       16.12      3.91 o
  -7   8   3       46.28       48.86      5.37 o
  -6   8   3       15.27       20.28      3.66 o
  -5   8   3      112.34       82.58      6.35 o
  -3   8   3       33.88       31.27      4.89 o
  -2   8   3        6.11        4.40      2.93 o
  -1   8   3        8.38        6.84      3.18 o
   4  -9   4        0.00        0.00      2.69 o
   5  -9   4       44.54       48.37      5.37 o
   0  -8   4        1.19        1.95      2.44 o
   3  -8   4       66.02       68.90      5.37 o
   4  -8   4       11.59       15.88      3.42 o
   5  -8   4      378.39      420.71     13.44 o
   6  -8   4        0.58        0.00      2.44 o
   7  -8   4       98.20      104.81      7.57 o
  -2  -7   4       18.52       18.32      3.91 o
  -1  -7   4        7.85        1.95      2.20 o
   0  -7   4        0.05        0.00      1.47 o
   1  -7   4      304.51      289.02     10.02 o
   2  -7   4       21.46       21.74      3.18 o
   3  -7   4      534.68      575.85     14.66 o
   4  -7   4       56.24       52.28      4.64 o
   5  -7   4      141.22      160.03      7.57 o
   6  -7   4       30.04       39.58      4.64 o
   7  -7   4        0.10        0.00      2.44 o
  -3  -6   4       10.69        8.80      3.42 o
  -2  -6   4       28.72       34.69      4.64 o
  -1  -6   4        0.51        1.71      1.71 o
   0  -6   4       20.89       26.63      3.18 o
   2  -6   4       17.92       21.01      2.93 o
   3  -6   4        1.13        0.00      1.71 o
   4  -6   4       48.84       51.55      4.15 o
   5  -6   4        3.50        3.20      1.59 o
   6  -6   4        0.01        0.00      1.29 o
   7  -6   4        0.74        1.71      1.95 o
   8  -6   4        9.76       10.75      3.42 o
  -4  -5   4       50.78       59.37      6.60 o
  -3  -5   4       20.35       17.10      3.66 o
  -2  -5   4       99.06       91.62      6.11 o
  -1  -5   4       15.75       13.94      2.93 o
   0  -5   4      112.77      124.36      5.62 o
   1  -5   4        0.70        0.00      0.98 o
   2  -5   4        0.00        0.98      1.22 o
   3  -5   4        0.13        0.73      1.47 o
   4  -5   4        8.27       10.64      1.70 o
   5  -5   4        0.17        0.17      1.11 o
   6  -5   4       23.07       23.56      2.57 o
   7  -5   4       17.27       24.66      6.72 o
   8  -5   4        0.47        1.22      1.88 o
  -5  -4   4        0.08        1.71      2.44 o
  -4  -4   4       61.52       55.70      5.62 o
  -3  -4   4       22.31       23.70      3.66 o
  -2  -4   4      205.74      213.00     12.34 o
  -1  -4   4       25.44       24.43      2.44 o
   0  -4   4      228.03      242.60      7.33 o
   1  -4   4        2.87        3.91      1.22 o
   2  -4   4      531.01      587.58     11.97 o
   3  -4   4      131.58      137.42      5.74 o
   4  -4   4      183.10      191.40      7.70 o
   5  -4   4       17.57       18.12      2.05 o
   6  -4   4        6.95        7.77      1.88 o
   7  -4   4        0.01        2.16      1.76 o
   8  -4   4        4.83        6.19      2.29 o
  -6  -3   4        4.18        1.71      2.93 o
  -5  -3   4        1.23        0.00      2.20 o
  -4  -3   4       14.21       12.70      2.93 o
  -3  -3   4       40.12       37.96      2.35 o
  -2  -3   4       21.41       21.37      3.18 o
  -1  -3   4     2738.18     2967.20     46.66 o
   0  -3   4      340.92      348.39      8.55 o
   1  -3   4      303.45      323.23      6.84 o
   2  -3   4       52.53       55.97      2.21 o
   3  -3   4      245.08      241.41      5.22 o
   4  -3   4       29.78       26.24      2.11 o
   5  -3   4       81.98       87.43      3.82 o
   6  -3   4      657.89      603.38     11.58 o
   7  -3   4        8.28        7.42      2.15 o
   8  -3   4       10.63       10.36      2.52 o
  -6  -2   4        0.35        2.44      2.20 o
  -5  -2   4      165.03      176.88      9.04 o
  -4  -2   4        5.48        6.24      1.38 o
  -3  -2   4      172.06      174.91      5.99 o
  -2  -2   4        4.68        6.71      0.66 o
  -1  -2   4      533.98      556.51      8.12 o
   0  -2   4      151.25      140.67      2.19 o
   1  -2   4        8.97        9.64      1.01 o
   2  -2   4      394.67      413.70      7.21 o
   3  -2   4       40.03       39.28      2.17 o
   4  -2   4      255.68      238.31      5.74 o
   5  -2   4        5.89        7.44      1.63 o
   6  -2   4     1273.18     1282.53     19.44 o
   7  -2   4        9.29        6.19      2.44 o
   8  -2   4       11.84       13.13      2.88 o
  -7  -1   4        0.20        1.22      2.44 o
  -6  -1   4        0.89        0.00      1.95 o
  -5  -1   4       10.10        9.28      2.44 o
  -4  -1   4       35.21       30.19      1.40 o
  -3  -1   4        0.89        1.18      0.62 o
  -2  -1   4       14.52       13.97      1.34 o
  -1  -1   4        0.00        1.53      1.71 o
   0  -1   4     1233.91     1132.37     31.88 o
   1  -1   4       17.50       17.71      0.78 o
   2  -1   4     1764.56     1660.03     19.46 o
   3  -1   4      490.57      470.62      8.06 o
   4  -1   4       36.82       39.80      2.50 o
   5  -1   4      178.62      161.66      5.15 o
   6  -1   4        0.60        1.47      1.38 o
   7  -1   4        3.36        4.44      1.88 o
  -7   0   4        0.91        2.93      2.44 o
  -6   0   4       25.17       23.12      2.59 o
  -5   0   4       22.00       22.93      1.43 o
  -4   0   4      103.77       95.62      2.21 o
  -3   0   4       63.21       65.79      3.53 o
  -2   0   4       69.65       71.47      1.83 o
  -1   0   4      222.51      188.28      7.21 o
   0   0   4        0.30        2.94      0.43 o
   1   0   4        5.25        7.60      0.78 o
   2   0   4      243.21      233.04      3.40 o
   3   0   4       10.65       11.97      2.81 o
   4   0   4        6.55       10.43      1.63 o
   5   0   4        6.12        6.83      1.63 o
   6   0   4       12.11       14.40      2.47 o
   7   0   4        0.25        0.00      1.71 o
  -8   1   4      151.21      146.59      8.80 o
  -7   1   4        0.04        0.81      1.53 o
  -6   1   4       65.05       65.49      2.38 o
  -5   1   4       63.64       61.93      2.15 o
  -4   1   4       80.98       81.74      2.06 o
  -3   1   4      324.03      326.32      3.91 o
  -2   1   4     2426.63     2313.86     21.05 o
  -1   1   4      238.67      231.91     10.14 o
   0   1   4      606.33      659.20      6.03 o
   1   1   4      218.11      217.28      3.08 o
   2   1   4       31.20       29.15      1.90 o
   3   1   4        2.22        2.22      1.11 o
   4   1   4       74.20       65.91      3.51 o
   5   1   4        8.68        8.17      1.81 o
   6   1   4        2.60        2.36      1.81 o
  -7   2   4       22.18       25.57      1.88 o
  -6   2   4      746.42      727.86     11.21 o
  -5   2   4      166.94      153.42      3.84 o
  -4   2   4       83.47       82.93      1.99 o
  -3   2   4       25.02       24.52      1.23 o
  -2   2   4       37.80       33.52      1.81 o
  -1   2   4      483.77      498.20      7.58 o
   0   2   4     2086.97     2451.85     22.35 o
   1   2   4      138.81      139.83      3.71 o
   2   2   4      502.11      522.02      8.98 o
   3   2   4      190.66      188.43      9.04 o
   4   2   4       57.65       59.83      3.54 o
   5   2   4        0.25        0.75      1.46 o
   6   2   4       38.22       39.50      3.82 o
  -8   3   4        7.14        9.02      3.54 o
  -7   3   4       26.58       26.43      2.60 o
  -6   3   4       60.54       56.30      2.52 o
  -5   3   4       30.46       30.45      1.50 o
  -4   3   4      275.43      247.59      4.20 o
  -3   3   4       96.78       97.30      3.37 o
  -2   3   4     1865.55     1992.96     24.01 o
  -1   3   4      583.44      666.78      7.55 o
   0   3   4      552.16      643.86     11.24 o
   1   3   4      135.14      147.71      4.52 o
   2   3   4        7.08        7.23      1.55 o
   3   3   4       10.96       12.21      1.98 o
   4   3   4        6.86        3.39      1.63 o
   5   3   4        0.00        0.37      1.63 o
  -8   4   4        3.42        3.66      2.20 o
  -7   4   4       21.77       18.13      2.40 o
  -6   4   4      144.80      144.22      4.59 o
  -5   4   4        0.10        0.00      0.78 o
  -4   4   4       60.63       57.68      2.94 o
  -3   4   4      110.37      109.80      6.60 o
  -2   4   4      192.56      213.59      5.89 o
  -1   4   4       29.72       30.01      1.81 o
   0   4   4      134.62      155.21      4.45 o
   1   4   4       30.04       31.03      3.18 o
   2   4   4        1.40        0.00      1.71 o
   3   4   4       91.75      106.56      4.92 o
   4   4   4      170.48      185.96     13.32 o
  -8   5   4        6.72        3.18      2.44 o
  -7   5   4        5.43        9.04      2.69 o
  -6   5   4        5.61        6.11      2.44 o
  -5   5   4        2.24        3.91      1.55 o
  -4   5   4       27.10       31.76      3.42 o
  -3   5   4       22.93       23.45      3.42 o
  -2   5   4       41.68       49.60      4.40 o
  -1   5   4        3.19        4.15      1.22 o
   0   5   4       51.56       53.07      3.05 o
   1   5   4       48.25       40.80      4.15 o
   2   5   4       25.83       29.56      3.91 o
   3   5   4       26.63       19.06      4.15 o
  -8   6   4        8.64       13.44      3.42 o
  -7   6   4        9.05        4.15      2.44 o
  -6   6   4        7.30        4.89      2.44 o
  -5   6   4        6.35        4.85      1.63 o
  -4   6   4       13.95       13.93      3.18 o
  -3   6   4       41.58       34.45      4.40 o
  -2   6   4        5.40        5.62      2.93 o
  -1   6   4        0.34        0.98      1.95 o
   0   6   4        9.01        7.82      2.69 o
   1   6   4        2.80        1.47      1.95 o
   2   6   4       20.86       28.34      4.40 o
  -7   7   4        8.33        8.06      3.18 o
  -6   7   4       20.79       18.08      3.66 o
  -5   7   4      118.92       95.04      6.11 o
  -4   7   4       25.27       25.16      4.15 o
  -3   7   4      104.00       95.77      6.84 o
  -2   7   4        0.00        0.00      2.44 o
  -1   7   4       78.03       74.76      6.35 o
   0   7   4        0.00        0.00      2.69 o
   1   7   4        8.16        6.35      3.18 o
  -6   8   4       14.99       15.88      3.91 o
  -5   8   4       61.90       52.77      5.13 o
  -4   8   4       10.49        5.86      3.18 o
  -3   8   4       33.42       29.07      5.37 o
  -2   8   4        4.08        7.57      3.42 o
  -1   8   4       14.69       18.81      4.15 o
   4  -9   5       68.72       84.78      6.35 o
   5  -9   5       69.42       77.45      6.35 o
   0  -8   5       11.45       13.68      3.66 o
   3  -8   5       46.66       53.02      4.89 o
   4  -8   5        0.00        0.00      2.20 o
   5  -8   5      551.08      635.95     17.35 o
   6  -8   5       76.64       71.34      6.11 o
  -2  -7   5        0.15        2.44      2.69 o
  -1  -7   5       22.60       13.44      3.42 o
   1  -7   5       81.83       78.67      5.37 o
   2  -7   5        0.81        0.00      1.71 o
   3  -7   5       15.74        7.82      2.44 o
   4  -7   5        0.42        0.00      1.95 o
   5  -7   5       26.83       22.97      3.66 o
   6  -7   5        4.88        7.82      2.93 o
   7  -7   5        1.54        0.73      2.69 o
  -3  -6   5       11.37        5.62      2.69 o
  -2  -6   5        0.14        1.95      2.20 o
  -1  -6   5        4.84        4.40      2.44 o
   0  -6   5        8.16        6.11      1.95 o
   1  -6   5       32.93       35.12      3.30 o
   2  -6   5       17.48       20.52      2.69 o
   3  -6   5       14.53       16.37      2.69 o
   4  -6   5       30.72       32.01      3.66 o
   5  -6   5        1.51        3.18      1.38 o
   6  -6   5        0.23        0.85      1.46 o
   7  -6   5        5.16        1.39      3.18 o
   8  -6   5        2.73        2.93      2.44 o
  -4  -5   5       45.95       44.95      5.62 o
  -3  -5   5        2.56        1.95      2.44 o
  -2  -5   5      136.19      140.48      7.33 o
  -1  -5   5        8.61        8.06      1.95 o
   0  -5   5       84.02      100.17      5.13 o
   1  -5   5       38.87       37.62      2.69 o
   2  -5   5        2.28        2.93      1.47 o
   3  -5   5        6.47        3.91      1.71 o
   4  -5   5       31.34       28.71      3.18 o
   5  -5   5        1.98        0.60      1.29 o
   6  -5   5        4.73        5.15      1.81 o
   7  -5   5        5.01        4.43      1.98 o
   8  -5   5        0.10        1.18      1.98 o
  -5  -4   5        9.85        7.82      3.18 o
  -4  -4   5        0.38        2.69      2.44 o
  -3  -4   5       41.33       38.11      4.40 o
  -2  -4   5        0.10        0.12      0.86 o
  -1  -4   5       52.29       52.28      3.66 o
   0  -4   5        3.42        6.60      0.99 o
   1  -4   5     1059.07     1185.17     19.79 o
   2  -4   5      118.14      131.20      4.64 o
   3  -4   5      628.58      625.04     10.12 o
   4  -4   5        2.08        2.26      1.11 o
   5  -4   5      167.16      165.93      5.28 o
   6  -4   5       35.12       34.16      4.64 o
   7  -4   5       14.46       12.68      3.05 o
   8  -4   5      140.26      143.35      6.50 o
  -6  -3   5       53.03       60.83      7.09 o
  -5  -3   5        2.57        1.47      2.20 o
  -4  -3   5       34.17       34.45      4.40 o
  -3  -3   5      566.14      567.37     16.00 o
  -2  -3   5      367.79      354.99      9.28 o
  -1  -3   5      933.35      986.54     18.81 o
   0  -3   5      673.73      740.59      9.45 o
   1  -3   5      821.66      904.45     15.39 o
   2  -3   5      308.82      309.00     10.02 o
   3  -3   5        3.33        1.09      1.22 o
   4  -3   5       68.89       73.93      3.23 o
   5  -3   5        3.29        1.37      1.83 o
   6  -3   5      204.76      198.90      6.39 o
   7  -3   5       13.21       19.90      3.05 o
   8  -3   5      224.52      232.31      8.16 o
  -6  -2   5        0.42        0.49      2.44 o
  -5  -2   5        0.51        0.00      1.71 o
  -4  -2   5       55.57       52.46      3.18 o
  -3  -2   5       19.55       22.36      1.16 o
  -2  -2   5       33.59       36.52      2.57 o
  -1  -2   5      309.97      301.21      5.44 o
   0  -2   5      327.57      335.58      3.98 o
   1  -2   5        7.27        7.66      0.78 o
   2  -2   5        2.02        0.52      0.76 o
   3  -2   5       59.78       58.14      1.96 o
   4  -2   5      758.26      765.99     12.11 o
   5  -2   5      101.24       87.07     12.58 o
   6  -2   5       81.28       75.09      4.76 o
   7  -2   5        8.42        5.98      2.15 o
  -7  -1   5        1.48        0.00      2.44 o
  -6  -1   5       12.09       15.15      3.42 o
  -5  -1   5        7.48        6.15      1.29 o
  -4  -1   5       32.07       26.36      1.62 o
  -3  -1   5        5.50        6.12      0.67 o
  -2  -1   5      104.69      104.03      3.02 o
  -1  -1   5        9.71       11.43      1.47 o
   0  -1   5      148.55      150.06      3.10 o
   1  -1   5      536.26      466.63      4.66 o
   2  -1   5       13.26       12.42      0.89 o
   3  -1   5        1.53        1.66      0.81 o
   4  -1   5      118.22      106.36      5.13 o
   5  -1   5       49.34       42.75      3.42 o
   6  -1   5       69.07       68.51      4.04 o
   7  -1   5       53.87       51.65      4.10 o
  -7   0   5       42.19       48.86      5.37 o
  -6   0   5       19.19       22.30      2.02 o
  -5   0   5        5.48        4.74      0.87 o
  -4   0   5      105.44       93.48      2.15 o
  -3   0   5       25.54       29.90      1.13 o
  -2   0   5       81.80       81.74      1.78 o
  -1   0   5        8.40       12.70      1.11 o
   0   0   5      795.41      816.13      7.26 o
   1   0   5      528.18      503.62      5.04 o
   2   0   5      141.25      131.11      2.45 o
   3   0   5       25.11       29.53      1.32 o
   4   0   5       18.50       21.12      5.13 o
   5   0   5        0.16        0.00      1.21 o
   6   0   5        6.14        6.85      2.81 o
   7   0   5        0.02        0.26      2.32 o
  -8   1   5       56.67       54.97      5.86 o
  -7   1   5       29.96       29.11      2.94 o
  -6   1   5      135.19      129.55      4.50 o
  -5   1   5       47.03       52.07      1.89 o
  -4   1   5     1962.90     1885.94     16.05 o
  -3   1   5       68.46       61.77      1.73 o
  -2   1   5      203.79      189.60      4.15 o
  -1   1   5       58.81       46.72      1.89 o
   0   1   5      263.58      254.40      3.21 o
   1   1   5      213.09      210.61      2.88 o
   2   1   5      153.89      144.00      6.23 o
   3   1   5       26.30       29.52      2.44 o
   4   1   5       10.77        9.62      2.44 o
   5   1   5       41.48       38.87      3.10 o
   6   1   5       20.30       19.27      2.85 o
  -7   2   5       22.75       22.48      2.09 o
  -6   2   5        8.26        9.66      1.52 o
  -5   2   5       33.68       32.80      1.53 o
  -4   2   5       66.40       68.83      1.84 o
  -3   2   5       32.05       34.38      1.32 o
  -2   2   5       20.93       26.70      1.81 o
  -1   2   5        4.30        4.53      0.58 o
   0   2   5      414.64      437.85      4.84 o
   1   2   5     1145.61     1214.14     12.06 o
   2   2   5      822.88      834.60     12.78 o
   3   2   5       29.37       32.66      3.66 o
   4   2   5        1.83        1.11      1.71 o
   5   2   5        2.97        2.15      1.63 o
   6   2   5        0.00        1.54      2.05 o
  -8   3   5       21.71       24.43      4.64 o
  -7   3   5        5.28        3.86      1.36 o
  -6   3   5       10.77        8.85      1.44 o
  -5   3   5      143.33      139.29      3.54 o
  -4   3   5     1030.21     1005.13     11.63 o
  -3   3   5       36.93       44.34      3.05 o
  -2   3   5       43.78       48.48      2.40 o
  -1   3   5      457.54      609.37     21.84 o
   0   3   5      655.41      745.88     10.31 o
   1   3   5       61.55       64.73      3.02 o
   2   3   5      122.31      124.60      4.49 o
   3   3   5        0.01        0.44      2.57 o
   4   3   5        1.07        1.00      1.53 o
   5   3   5       17.80       15.51      2.94 o
  -8   4   5       26.61       25.94      3.54 o
  -7   4   5        0.00        0.00      1.29 o
  -6   4   5        6.73        4.91      1.27 o
  -5   4   5       47.63       44.66      2.22 o
  -4   4   5      165.54      165.22      3.99 o
  -3   4   5        0.40        0.81      1.11 o
  -2   4   5       96.81      102.40      3.69 o
  -1   4   5        5.92        7.69      1.26 o
   0   4   5       19.67       25.81      2.17 o
   1   4   5        1.41        0.00      1.22 o
   2   4   5       72.88       73.16     10.75 o
   3   4   5       15.59       13.91      2.33 o
   4   4   5        2.16        1.10      1.90 o
  -8   5   5        7.21        2.44      2.93 o
  -7   5   5       11.13       14.93      2.40 o
  -6   5   5       52.04       50.35      2.58 o
  -5   5   5        0.20        0.10      0.97 o
  -4   5   5        1.19        1.64      1.17 o
  -3   5   5        5.30        6.35      2.44 o
  -2   5   5        7.73        6.11      2.44 o
  -1   5   5       67.42       61.57      5.13 o
   0   5   5       28.15       27.14      2.40 o
   1   5   5        5.17        3.91      1.55 o
   2   5   5       13.65       14.41      3.42 o
   3   5   5       12.37       20.77      3.91 o
  -8   6   5       10.30        5.13      2.93 o
  -7   6   5        3.04        4.64      2.44 o
  -6   6   5        7.03        7.57      2.44 o
  -5   6   5        4.97        5.62      1.73 o
  -4   6   5       11.41       12.22      3.18 o
  -3   6   5        3.44        0.00      1.95 o
  -2   6   5       23.70       34.69      4.64 o
  -1   6   5       13.85       16.61      3.42 o
   0   6   5       10.79        6.11      2.93 o
   1   6   5       38.54       33.72      4.64 o
  -7   7   5       67.05       72.32      6.11 o
  -6   7   5       25.53       23.21      3.91 o
  -5   7   5       18.11       16.59      2.50 o
  -4   7   5        6.18        0.98      3.18 o
  -3   7   5      279.95      265.33     11.48 o
  -2   7   5       37.76       29.32      4.64 o
  -1   7   5       46.95       42.27      5.37 o
   0   7   5        6.84        3.91      2.69 o
   1   7   5        2.31        2.69      2.93 o
  -6   8   5        0.62        0.98      2.44 o
  -5   8   5       18.75       13.68      3.42 o
  -4   8   5        1.63        0.00      3.18 o
  -3   8   5        0.50        2.44      2.69 o
  -2   8   5       52.22       39.33      5.62 o
  -1   8   5       11.09        7.57      3.91 o
   2  -9   6        7.84       10.51      3.18 o
   0  -8   6        0.46        0.49      2.44 o
   1  -8   6        2.61        2.44      2.20 o
   2  -8   6        2.07        0.98      2.20 o
   4  -8   6       21.24       22.97      3.66 o
   5  -8   6        0.44        0.24      2.44 o
   6  -8   6        4.70        4.64      2.93 o
  -2  -7   6       26.64       26.63      4.64 o
  -1  -7   6        0.09        1.71      2.20 o
   0  -7   6        4.42        9.04      2.69 o
   1  -7   6       19.47       18.81      3.42 o
   3  -7   6        5.58        3.42      2.20 o
   4  -7   6       46.47       39.58      4.15 o
   5  -7   6        5.45        4.64      2.44 o
   6  -7   6      105.13      117.93      5.09 o
   7  -7   6        2.59        3.42      2.69 o
  -3  -6   6       46.22       39.33      5.37 o
  -2  -6   6        0.97        0.00      1.47 o
  -1  -6   6       33.81       42.02      4.15 o
   0  -6   6       42.07       40.31      3.91 o
   1  -6   6        3.54        2.69      1.71 o
   2  -6   6       12.32       15.15      2.44 o
   3  -6   6       25.06       23.45      2.93 o
   4  -6   6        3.99        0.49      1.71 o
   5  -6   6        1.61        1.03      1.29 o
   6  -6   6        5.95        3.70      1.63 o
   7  -6   6        2.19        4.95      1.88 o
  -4  -5   6       68.11       72.81      6.84 o
  -3  -5   6       17.96       23.21      3.91 o
  -2  -5   6        1.69        1.22      1.71 o
  -1  -5   6       44.86       38.60      3.66 o
   0  -5   6       52.49       64.99      4.40 o
   1  -5   6      132.36      125.17      3.64 o
   2  -5   6       51.97       58.88      3.42 o
   3  -5   6      125.06      125.33      5.37 o
   4  -5   6        8.00        9.38      1.70 o
   5  -5   6      159.83      158.56      6.84 o
   6  -5   6        1.11        0.26      1.46 o
   7  -5   6       10.11        5.70      2.15 o
   8  -5   6        0.14        1.29      1.98 o
  -5  -4   6       78.56       81.11      7.33 o
  -4  -4   6       35.14       33.72      4.64 o
  -3  -4   6       25.29       28.83      3.91 o
  -2  -4   6        4.57        5.23      1.29 o
  -1  -4   6      397.52      407.52     10.99 o
   0  -4   6      281.54      317.54      5.45 o
   1  -4   6     1540.50     1726.68     21.50 o
   2  -4   6      144.02      159.29      5.13 o
   3  -4   6      330.69      341.08      6.98 o
   4  -4   6        6.93        6.95      1.53 o
   5  -4   6       35.87       33.26      2.70 o
   6  -4   6       10.65        5.04      2.44 o
   7  -4   6       19.25       22.29      4.15 o
   8  -4   6       99.42       89.39      8.80 o
  -6  -3   6        3.01        0.49      2.44 o
  -5  -3   6       58.60       64.99      6.35 o
  -4  -3   6       22.73       21.99      3.66 o
  -3  -3   6       23.50       29.70      2.44 o
  -2  -3   6      313.21      334.22      9.28 o
  -1  -3   6      191.65      222.17      3.31 o
   0  -3   6      102.43      109.17      2.99 o
   1  -3   6      448.41      453.75      5.44 o
   2  -3   6       19.09       15.99      2.08 o
   3  -3   6        7.74        5.11      1.47 o
   4  -3   6       34.84       28.86      4.40 o
   5  -3   6       22.01       23.63      2.35 o
   6  -3   6       14.53       13.24      2.40 o
   7  -3   6       37.92       41.99      4.64 o
  -6  -2   6       55.26       53.26      5.86 o
  -5  -2   6        0.06        0.00      1.95 o
  -4  -2   6       40.80       34.83      2.96 o
  -3  -2   6        8.94        9.90      1.22 o
  -2  -2   6       67.69       61.82      5.62 o
  -1  -2   6       80.40       83.86      4.28 o
   0  -2   6        0.71        1.44      0.51 o
   1  -2   6       10.38        7.12      0.74 o
   2  -2   6      268.12      242.46      3.75 o
   3  -2   6      102.00       90.59      2.75 o
   4  -2   6       16.59       14.52      1.81 o
   5  -2   6       33.18       44.78      3.05 o
   6  -2   6       29.18       26.46      4.52 o
   7  -2   6       74.60       68.99      4.63 o
  -7  -1   6        4.80        3.18      2.69 o
  -6  -1   6       22.82       23.74      3.79 o
  -5  -1   6       21.85       19.84      1.82 o
  -4  -1   6       24.49       19.29      1.59 o
  -3  -1   6       66.96       62.75      2.83 o
  -2  -1   6       76.88       72.85      2.67 o
  -1  -1   6        1.39        0.00      0.61 o
   0  -1   6       85.19       85.94      1.63 o
   1  -1   6        0.85        0.00      0.40 o
   2  -1   6      789.39      762.57      9.06 o
   3  -1   6        2.94        1.26      0.82 o
   4  -1   6       68.57       66.57      3.23 o
   5  -1   6       19.45       15.67      2.33 o
   6  -1   6       40.75       39.21      3.34 o
   7  -1   6        2.45        3.66      2.44 o
  -7   0   6        1.85        5.53      1.94 o
  -6   0   6       10.48        9.84      1.80 o
  -5   0   6       32.83       31.81      2.00 o
  -4   0   6        0.12        0.00      0.54 o
  -3   0   6      122.09      122.05      2.23 o
  -2   0   6     1734.68     1715.87     26.75 o
  -1   0   6      152.06      169.56      3.80 o
   0   0   6      262.70      256.97      3.26 o
   1   0   6        4.86        4.83      0.59 o
   2   0   6      440.88      428.92      6.38 o
   3   0   6      135.66      125.62      4.68 o
   4   0   6        1.10        2.37      1.59 o
   5   0   6       21.15       20.02      5.99 o
   6   0   6        0.60        2.15      1.70 o
   7   0   6        3.21        2.09      1.88 o
  -8   1   6       33.80       35.18      5.13 o
  -7   1   6        7.79        4.10      1.43 o
  -6   1   6      112.56      113.27      3.66 o
  -5   1   6        0.69        0.19      0.68 o
  -4   1   6      402.87      404.22      5.03 o
  -3   1   6      438.16      425.73      4.85 o
  -2   1   6       70.58       84.89      2.85 o
  -1   1   6      182.33      220.57      3.64 o
   0   1   6      171.87      169.75      2.67 o
   1   1   6        0.06        0.29      0.38 o
   2   1   6       46.78       37.33      1.82 o
   3   1   6      397.84      377.84      7.85 o
   4   1   6      125.28      121.45      6.11 o
   5   1   6        0.02        1.15      1.46 o
   6   1   6       40.65       40.95      3.75 o
  -8   2   6        0.15        0.73      1.95 o
  -7   2   6        0.03        0.00      1.35 o
  -6   2   6        6.89        7.12      1.33 o
  -5   2   6       14.18       13.03      1.38 o
  -4   2   6      232.86      236.85      3.52 o
  -3   2   6      369.15      381.09      5.07 o
  -2   2   6      719.69      705.10     10.62 o
  -1   2   6      143.91      163.11      2.97 o
   0   2   6      470.98      506.83      5.57 o
   1   2   6       71.85       86.88      2.78 o
   2   2   6      357.19      362.50      7.60 o
   3   2   6       13.97       16.01      2.20 o
   4   2   6       66.84       57.26      3.71 o
   5   2   6        3.36        4.99      4.28 o
  -8   3   6        0.02        0.00      1.95 o
  -7   3   6        9.15        9.13      1.59 o
  -6   3   6       91.56       92.50      3.22 o
  -5   3   6        2.81        1.57      0.93 o
  -4   3   6        3.86        7.52      1.14 o
  -3   3   6      344.72      356.74      7.26 o
  -2   3   6      379.55      424.80      7.92 o
  -1   3   6        3.71        4.17      1.73 o
   0   3   6       27.82       34.33      1.76 o
   1   3   6        0.38        0.60      0.82 o
   2   3   6      187.01      189.22      5.70 o
   3   3   6        2.07        2.60      1.46 o
   4   3   6        1.21        1.79      1.81 o
   5   3   6       45.94       41.99      3.96 o
  -8   4   6       30.22       37.05      3.46 o
  -7   4   6       20.87       21.96      2.11 o
  -6   4   6      163.65      164.91      4.43 o
  -5   4   6        0.00        0.00      0.85 o
  -4   4   6       27.70       28.33      2.50 o
  -3   4   6       52.63       54.75      8.43 o
  -2   4   6       32.72       33.82      3.79 o
  -1   4   6       16.83       15.64      1.90 o
   0   4   6        0.07        0.00      1.22 o
   1   4   6        1.74        0.88      1.22 o
   2   4   6        3.92        1.95      2.20 o
   3   4   6        0.87        0.76      1.70 o
   4   4   6        0.55        2.81      1.90 o
  -8   5   6       97.35      120.74      8.06 o
  -7   5   6       31.03       35.88      3.23 o
  -6   5   6       11.73       11.17      2.09 o
  -5   5   6        0.57        0.00      1.06 o
  -4   5   6        0.22        0.00      1.22 o
  -3   5   6       12.21       14.21      3.91 o
  -2   5   6        1.89        5.37      2.69 o
  -1   5   6        0.23        0.00      1.95 o
   0   5   6       67.54       60.35      5.13 o
   1   5   6       29.34       26.88      3.66 o
   2   5   6       29.36       20.32      2.67 o
   3   5   6        1.97        1.22      2.44 o
  -8   6   6      107.59      105.06      6.84 o
  -7   6   6        2.66        7.33      2.93 o
  -6   6   6       36.57       38.64      3.11 o
  -5   6   6        0.09        0.40      1.35 o
  -4   6   6       36.60       39.09      4.64 o
  -3   6   6        8.58        6.11      3.18 o
  -2   6   6       23.62       20.28      4.15 o
  -1   6   6      280.07      252.62     10.99 o
   0   6   6       92.01       72.32      6.35 o
   1   6   6      107.83       99.92      7.57 o
   2   6   6       21.04       16.86      3.91 o
  -7   7   6       20.51       26.39      4.15 o
  -6   7   6        0.09        0.00      2.20 o
  -5   7   6      139.45      142.68      5.69 o
  -4   7   6        3.18        2.20      2.93 o
  -3   7   6       55.51       56.44      6.11 o
  -2   7   6        7.95        3.91      3.42 o
  -1   7   6        3.11        0.00      2.93 o
   0   7   6       17.85       13.68      4.40 o
  -6   8   6        4.63        2.44      2.93 o
  -5   8   6        8.05        2.20      2.69 o
  -4   8   6        0.18        2.69      3.66 o
  -3   8   6        3.02        0.49      3.18 o
  -2   8   6       31.69       26.14      5.37 o
   3  -9   7       10.21       18.08      3.91 o
   1  -8   7        0.03        1.22      1.95 o
   2  -8   7       10.79       13.19      3.18 o
   4  -8   7       22.18       21.50      3.66 o
   5  -8   7        7.28        8.31      2.69 o
   6  -8   7       34.86       45.93      5.13 o
  -2  -7   7        0.58        0.00      2.44 o
  -1  -7   7        0.00        0.98      2.20 o
   0  -7   7       18.77       12.70      2.93 o
   1  -7   7       40.88       36.65      4.15 o
   2  -7   7       82.71       70.85      5.37 o
   3  -7   7        1.59        3.66      1.95 o
   4  -7   7       29.80       23.21      3.42 o
   5  -7   7       17.35       19.06      3.42 o
   6  -7   7       19.73       22.06      2.85 o
   7  -7   7        5.68        3.93      4.52 o
  -3  -6   7       90.24       72.32      6.84 o
  -2  -6   7        5.57        2.69      2.20 o
  -1  -6   7       40.90       36.65      3.91 o
   0  -6   7        3.30        0.24      1.47 o
   1  -6   7       28.75       30.54      3.66 o
   2  -6   7       98.18       90.54      3.58 o
   3  -6   7       42.27       46.18      3.66 o
   4  -6   7       34.14       38.60      3.66 o
   5  -6   7       37.27       39.79      3.10 o
   6  -6   7        2.19        2.25      1.95 o
   7  -6   7        9.94        9.04      2.42 o
  -4  -5   7        3.40        0.98      2.20 o
  -3  -5   7      124.69      120.69      7.57 o
  -2  -5   7       22.35       29.08      4.76 o
  -1  -5   7      123.71      117.27      6.11 o
   0  -5   7       15.58       13.68      2.69 o
   1  -5   7      170.86      186.71      4.46 o
   2  -5   7      113.34      114.34      4.64 o
   3  -5   7      410.98      430.24     10.75 o
   4  -5   7       93.95       99.61      6.23 o
   5  -5   7        0.23        0.67      1.35 o
   6  -5   7       30.77       31.38      2.99 o
   7  -5   7       59.02       57.11      4.76 o
  -5  -4   7       12.42       16.86      4.15 o
  -4  -4   7       56.74       65.48      5.86 o
  -3  -4   7       20.08       16.92      3.30 o
  -2  -4   7        1.12        4.64      1.71 o
  -1  -4   7      173.27      197.41      7.33 o
   0  -4   7       77.58       88.24      7.94 o
   1  -4   7      101.52      118.68      3.21 o
   2  -4   7       11.60       16.37      1.95 o
   3  -4   7      427.00      431.98      9.77 o
   4  -4   7        0.09        0.00      0.99 o
   5  -4   7        0.37        0.00      1.34 o
   6  -4   7        0.18        0.49      1.55 o
   7  -4   7        9.62       10.98      2.33 o
  -6  -3   7       14.73       15.15      4.15 o
  -5  -3   7        4.88        7.82      2.93 o
  -4  -3   7      155.92      161.25      8.31 o
  -3  -3   7      103.55      107.80      4.14 o
  -2  -3   7       96.13       98.62      5.25 o
  -1  -3   7       22.81       25.02      1.98 o
   0  -3   7       11.68       10.53      0.78 o
   1  -3   7      256.87      272.26      3.92 o
   2  -3   7      214.19      214.44      2.96 o
   3  -3   7       20.99       29.90      3.18 o
   4  -3   7        0.36        1.34      2.32 o
   5  -3   7       43.36       44.57      3.23 o
   6  -3   7      104.36      110.20      6.96 o
   7  -3   7        7.52        5.97      2.29 o
  -6  -2   7        4.53        0.98      2.20 o
  -5  -2   7        2.25        1.03      1.46 o
  -4  -2   7       17.56       20.15      1.87 o
  -3  -2   7       43.68       44.94      2.21 o
  -2  -2   7      222.96      188.32      5.13 o
  -1  -2   7       26.21       29.53      2.44 o
   0  -2   7        8.34        7.16      0.73 o
   1  -2   7       12.28       16.45      0.85 o
   2  -2   7        0.30        0.00      0.46 o
   3  -2   7        3.25        3.50      0.73 o
   4  -2   7       40.99       44.03      4.64 o
   5  -2   7        2.11        0.00      1.04 o
   6  -2   7       29.92       24.40      2.88 o
   7  -2   7        0.02        0.91      1.94 o
  -7  -1   7       65.57       62.30      6.60 o
  -6  -1   7       99.72      117.85      5.27 o
  -5  -1   7      124.38      130.51      5.52 o
  -4  -1   7        3.36        2.17      1.56 o
  -3  -1   7       34.03       28.40      1.74 o
  -2  -1   7       59.43       59.43      3.30 o
  -1  -1   7      241.45      250.99      5.62 o
   0  -1   7     2042.90     2064.20     16.58 o
   1  -1   7       27.83       32.78      1.23 o
   2  -1   7       29.47       38.54      1.37 o
   3  -1   7       56.69       52.18      1.67 o
   4  -1   7      354.71      350.17      5.71 o
   5  -1   7       80.32       86.17      4.17 o
   6  -1   7       19.06       25.99      2.99 o
   7  -1   7       18.21       18.52      3.23 o
  -7   0   7        5.23        8.00      2.11 o
  -6   0   7       22.57       21.95      2.06 o
  -5   0   7       19.75       20.18      1.87 o
  -4   0   7       38.36       32.48      1.42 o
  -3   0   7      123.69      135.95      3.81 o
  -2   0   7      770.28      799.13     11.49 o
  -1   0   7      375.48      343.94      6.13 o
   0   0   7      159.24      157.72      2.59 o
   1   0   7        5.94        4.37      0.68 o
   2   0   7      491.81      508.47      5.70 o
   3   0   7       22.02       19.39      1.38 o
   4   0   7        4.26        9.36      1.81 o
   5   0   7       53.91       55.84      3.69 o
   6   0   7        1.84        3.34      3.79 o
  -8   1   7       16.76       17.10      4.40 o
  -7   1   7        9.75        6.69      2.08 o
  -6   1   7       60.92       62.60      5.00 o
  -5   1   7       29.72       31.65      1.55 o
  -4   1   7        0.57        0.31      0.61 o
  -3   1   7        0.06        0.00      0.43 o
  -2   1   7     1903.21     2007.93     24.18 o
  -1   1   7      577.60      663.27      7.76 o
   0   1   7      603.07      614.37      6.82 o
   1   1   7       33.56       31.38      1.64 o
   2   1   7       26.88       29.78      2.82 o
   3   1   7       16.65       12.49      2.81 o
   4   1   7      439.52      425.23     14.17 o
   5   1   7       25.69       16.46      2.59 o
   6   1   7      133.54      135.78      7.45 o
  -8   2   7       11.77       10.55      3.05 o
  -7   2   7        0.35        0.73      1.38 o
  -6   2   7       98.91      106.86      3.38 o
  -5   2   7        9.26       10.36      1.82 o
  -4   2   7       37.82       34.63      1.41 o
  -3   2   7       73.62       73.79      1.92 o
  -2   2   7      186.92      167.21      4.48 o
  -1   2   7      420.83      476.16      6.22 o
   0   2   7      228.91      252.96      3.73 o
   1   2   7       57.08       65.32      1.79 o
   2   2   7       20.62       18.42      1.69 o
   3   2   7        2.20        2.57      1.55 o
   4   2   7       50.13       39.49      3.27 o
   5   2   7        2.98        4.63      2.15 o
  -8   3   7        0.65        1.50      1.83 o
  -7   3   7        9.58       10.61      1.71 o
  -6   3   7       10.23        8.22      1.52 o
  -5   3   7        3.49        2.46      1.11 o
  -4   3   7      204.88      201.89      5.61 o
  -3   3   7        9.91       12.19      1.81 o
  -2   3   7        6.18        4.38      1.35 o
  -1   3   7       99.19      120.40      2.81 o
   0   3   7       67.43       77.18      2.37 o
   1   3   7        7.03        6.31      1.18 o
   2   3   7        2.04        1.48      1.11 o
   3   3   7       12.95       10.29      2.15 o
   4   3   7        0.01        0.00      1.55 o
   5   3   7        6.27        6.08      2.40 o
  -8   4   7       30.95       35.43      5.37 o
  -7   4   7       70.07       75.15      3.33 o
  -6   4   7        3.77        2.16      1.72 o
  -5   4   7      144.79      143.37      4.01 o
  -4   4   7      156.63      162.56     10.51 o
  -3   4   7       50.90       56.00      3.27 o
  -2   4   7        0.24        0.00      1.04 o
  -1   4   7        0.16        0.38      0.94 o
   0   4   7        3.51        5.89      1.44 o
   1   4   7        5.08        6.99      1.70 o
   2   4   7        2.84        2.72      1.28 o
   3   4   7        4.63        3.42      2.81 o
   4   4   7        2.72        5.04      2.23 o
  -8   5   7      205.65      240.65      7.75 o
  -7   5   7        3.54        3.93      1.52 o
  -6   5   7      297.22      291.76      6.52 o
  -5   5   7        1.08        1.01      1.11 o
  -4   5   7       59.17       63.17      5.74 o
  -3   5   7        5.49        4.22      1.58 o
  -2   5   7      147.24      145.39      5.11 o
  -1   5   7        0.96        0.00      2.20 o
   0   5   7       27.03       22.23      3.91 o
   1   5   7       53.09       49.35      5.37 o
   2   5   7       48.89       42.66      3.54 o
   3   5   7       90.82       88.58      6.47 o
  -7   6   7       23.34       20.84      2.88 o
  -6   6   7       19.69       19.44      2.11 o
  -5   6   7      112.03      105.41      3.90 o
  -4   6   7        7.13        7.57      3.42 o
  -3   6   7      111.90      110.92      7.57 o
  -2   6   7       44.86       32.25      5.13 o
  -1   6   7      256.98      216.22     10.51 o
   0   6   7       33.38       22.23      4.40 o
   1   6   7       34.05       26.63      4.89 o
  -7   7   7        0.16        0.00      2.20 o
  -6   7   7        4.01        5.62      2.93 o
  -5   7   7       24.83       19.79      4.40 o
  -4   7   7       54.64       54.73      6.35 o
  -3   7   7       19.88       11.24      3.91 o
  -2   7   7        5.31        5.13      3.42 o
  -1   7   7       10.96        2.69      2.93 o
   0   7   7       41.56       28.83      5.13 o
  -5   8   7        2.21        3.66      3.66 o
  -4   8   7        0.35        0.24      3.42 o
  -3   8   7        4.97        0.73      3.42 o
  -2   8   7        9.56       10.26      4.15 o
   1  -8   8        0.30        0.73      2.20 o
   2  -8   8       11.49       12.46      3.18 o
   3  -8   8        1.21        2.20      2.20 o
   5  -8   8        1.00        4.15      2.69 o
   6  -8   8        3.95        6.35      3.18 o
  -2  -7   8        2.55        3.91      2.44 o
   0  -7   8       20.39       16.86      3.42 o
   1  -7   8       14.05        8.06      2.69 o
   2  -7   8       14.30       14.66      3.18 o
   3  -7   8       20.78       27.12      3.42 o
   4  -7   8      132.28      127.78      6.60 o
   5  -7   8        7.50        7.09      2.69 o
   6  -7   8       35.92       32.08      3.27 o
   7  -7   8        6.50       11.47      2.76 o
  -3  -6   8        2.57        0.00      2.44 o
  -2  -6   8        0.10        0.00      1.71 o
  -1  -6   8      113.17       94.55      5.86 o
   0  -6   8        8.24        3.42      1.95 o
   1  -6   8      102.60       90.89      5.86 o
   2  -6   8       54.03       41.49      2.52 o
   3  -6   8      122.20      112.14      5.37 o
   4  -6   8       25.93       26.63      3.42 o
   5  -6   8       18.13       19.53      2.52 o
   6  -6   8       35.74       34.43      8.80 o
   7  -6   8       15.92       18.27      8.80 o
  -4  -5   8        5.15        3.91      2.69 o
  -3  -5   8      125.57      126.55      7.82 o
  -2  -5   8      172.56      164.67      7.57 o
  -1  -5   8       10.04        8.06      2.20 o
   0  -5   8        3.40        0.00      1.47 o
   1  -5   8       35.78       40.07      3.91 o
   2  -5   8       44.48       44.76      2.47 o
   3  -5   8       21.79       25.65      2.69 o
   4  -5   8        2.63        2.20      1.71 o
   5  -5   8      268.54      258.35      7.09 o
   6  -5   8       62.53       61.19      4.04 o
   7  -5   8        1.63        4.83      2.23 o
  -5  -4   8        0.54        4.40      2.93 o
  -4  -4   8        3.23        3.18      2.44 o
  -3  -4   8        0.34        0.61      1.21 o
  -2  -4   8      117.55      102.86      5.62 o
  -1  -4   8      176.66      193.99      7.57 o
   0  -4   8        6.27        2.20      1.47 o
   1  -4   8      156.56      166.00      3.93 o
   2  -4   8       16.90       22.59      1.76 o
   3  -4   8      137.98      137.12      4.46 o
   4  -4   8        0.11        0.00      1.17 o
   5  -4   8        8.43        4.06      1.63 o
   6  -4   8       34.71       35.18      5.25 o
   7  -4   8        4.71        8.46      2.44 o
  -6  -3   8        1.10        0.00      2.44 o
  -5  -3   8        4.78        5.86      2.93 o
  -4  -3   8       10.88       13.67      2.57 o
  -3  -3   8        5.57        7.65      1.54 o
  -2  -3   8        0.05        0.31      0.99 o
  -1  -3   8      125.25      140.59      4.06 o
   0  -3   8        8.65        7.03      0.75 o
   1  -3   8        2.68        1.15      0.60 o
   2  -3   8       58.62       50.78      1.39 o
   3  -3   8       62.21       60.41      7.09 o
   4  -3   8       31.82       30.99      2.57 o
   5  -3   8        2.56        0.60      2.93 o
   6  -3   8        0.02        0.00      1.44 o
   7  -3   8        2.31        2.09      1.94 o
  -6  -2   8      127.90      123.13      8.06 o
  -5  -2   8       57.34       53.83      2.90 o
  -4  -2   8      257.72      249.19      5.59 o
  -3  -2   8      116.93      105.11      3.96 o
  -2  -2   8       53.44       47.03      2.59 o
  -1  -2   8      155.67      148.20      3.96 o
   0  -2   8       16.30       18.42      1.03 o
   1  -2   8      166.05      146.13      2.62 o
   2  -2   8       71.46       61.41      1.61 o
   3  -2   8       29.69       30.08      1.74 o
   4  -2   8        7.54        7.79      1.70 o
   5  -2   8        0.09        0.00      1.29 o
   6  -2   8       14.55       12.76      2.47 o
   7  -2   8        0.92        0.62      2.11 o
  -7  -1   8      313.20      369.89     14.66 o
  -6  -1   8        0.02        0.94      2.57 o
  -5  -1   8        7.55       11.57      1.62 o
  -4  -1   8       15.46       13.31      1.58 o
  -3  -1   8       32.70       30.53      2.33 o
  -2  -1   8      172.51      159.19      6.47 o
  -1  -1   8       30.76       31.27      1.90 o
   0  -1   8      150.59      137.79      2.38 o
   1  -1   8        0.51        2.29      0.59 o
   2  -1   8      460.99      474.78      5.78 o
   3  -1   8       43.56       51.68      1.72 o
   4  -1   8      204.94      193.23      5.81 o
   5  -1   8        8.86        6.83      1.81 o
   6  -1   8        0.42        0.00      1.63 o
   7  -1   8        5.39        3.72      2.44 o
  -7   0   8      144.59      160.74     12.95 o
  -6   0   8       37.31       42.76      2.62 o
  -5   0   8       21.73       19.34      1.80 o
  -4   0   8        5.87        6.58      1.14 o
  -3   0   8       15.60       15.47      1.12 o
  -2   0   8      665.39      742.06     11.14 o
  -1   0   8      170.82      184.23      4.49 o
   0   0   8     4430.51     4730.13     36.07 o
   1   0   8      863.25      887.72      8.99 o
   2   0   8       79.46       72.24      1.94 o
   3   0   8        4.04        3.61      1.06 o
   4   0   8        4.74        5.19      1.31 o
   5   0   8       60.90       56.13      4.76 o
   6   0   8      100.58      105.95      9.65 o
  -8   1   8        1.61        0.00      2.69 o
  -7   1   8       27.37       24.72      3.42 o
  -6   1   8       31.32       33.09      3.36 o
  -5   1   8       30.67       30.44      1.94 o
  -4   1   8      612.88      640.06      8.79 o
  -3   1   8        9.61        7.63      1.59 o
  -2   1   8      167.22      170.78      4.49 o
  -1   1   8      115.28      132.81      2.94 o
   0   1   8       38.50       38.69      1.49 o
   1   1   8       78.71       82.88      2.58 o
   2   1   8      277.23      264.78      5.07 o
   3   1   8       57.09       51.47      3.21 o
   4   1   8       66.05       63.05      2.97 o
   5   1   8       18.13       24.33      5.50 o
   6   1   8        0.62        0.18      1.88 o
  -8   2   8        3.28        0.58      1.88 o
  -7   2   8        0.30        0.00      1.53 o
  -6   2   8       12.24       12.44      2.15 o
  -5   2   8        0.70        1.26      0.93 o
  -4   2   8        5.21        4.57      1.54 o
  -3   2   8       26.00       24.77      1.21 o
  -2   2   8      180.87      173.29      4.73 o
  -1   2   8       49.31       54.63      1.91 o
   0   2   8      127.87      125.26      2.94 o
   1   2   8       13.84       12.95      1.45 o
   2   2   8        0.37        0.99      0.97 o
   3   2   8        6.09        4.49      1.69 o
   4   2   8      127.93      123.89      5.35 o
   5   2   8        1.06        0.00      1.90 o
  -8   3   8        2.47        0.00      1.90 o
  -7   3   8        5.70        2.32      1.73 o
  -6   3   8       43.85       42.14      3.08 o
  -5   3   8      177.26      173.70      4.27 o
  -4   3   8       19.53       22.65      2.42 o
  -3   3   8      124.52      124.43      4.31 o
  -2   3   8        4.64        4.89      1.22 o
  -1   3   8        9.32       17.52      1.31 o
   0   3   8       10.40       10.72      1.18 o
   1   3   8       19.16       18.98      1.76 o
   2   3   8        0.95        0.73      1.07 o
   3   3   8       33.63       37.69      3.12 o
   4   3   8        1.14        0.75      1.36 o
  -8   4   8       19.63       25.16      5.13 o
  -7   4   8        0.20        0.74      1.25 o
  -6   4   8      450.09      468.68      7.99 o
  -5   4   8        2.92        3.02      1.20 o
  -4   4   8      170.38      165.40      5.53 o
  -3   4   8        2.19        0.59      1.22 o
  -2   4   8      308.70      329.04     11.24 o
  -1   4   8       34.77       32.09      2.40 o
   0   4   8       30.07       29.32      3.91 o
   1   4   8       12.05       11.78      2.08 o
   2   4   8        1.32        2.20      1.55 o
   3   4   8       29.96       28.17      2.71 o
  -8   5   8       31.92       37.32      6.60 o
  -7   5   8        2.25        2.51      2.06 o
  -6   5   8      656.02      665.45     10.29 o
  -5   5   8       14.58       12.32      2.33 o
  -4   5   8       14.02       10.70      2.23 o
  -3   5   8       56.22       64.09      5.99 o
  -2   5   8       13.55       11.07      1.99 o
  -1   5   8        6.91       14.41      3.91 o
   0   5   8       10.92       10.99      3.18 o
   1   5   8      270.40      268.01     11.73 o
   2   5   8        4.33        4.15      2.93 o
  -7   6   8        1.95        5.59      2.05 o
  -6   6   8      112.07      108.47      5.24 o
  -5   6   8       22.84       22.50      2.94 o
  -4   6   8       57.68       49.50      3.79 o
  -3   6   8      155.15      118.98      7.82 o
  -2   6   8      155.47      161.98      9.28 o
  -1   6   8       52.66       49.84      5.86 o
   0   6   8       11.33        8.31      3.66 o
   1   6   8        8.65        4.15      2.93 o
  -6   7   8       44.61       47.19      3.79 o
  -5   7   8        0.02        2.20      2.93 o
  -4   7   8       33.90       20.03      4.40 o
  -3   7   8        7.62        8.06      3.91 o
  -2   7   8        0.66        2.93      3.42 o
  -1   7   8        1.15        0.00      2.93 o
   0   7   8       19.87       18.57      4.89 o
  -4   8   8        2.19        2.44      3.66 o
  -3   8   8       11.74       11.48      4.89 o
   1  -8   9       23.12       19.30      3.91 o
   2  -8   9        1.83        1.47      2.20 o
   3  -8   9        0.22        0.24      1.95 o
   5  -8   9        1.94        2.69      2.44 o
   0  -7   9       25.20       24.43      3.91 o
   1  -7   9       84.48       87.22      6.11 o
   2  -7   9       76.76       74.03      6.11 o
   3  -7   9       43.98       43.98      4.64 o
   4  -7   9       56.31       49.11      4.40 o
   5  -7   9       34.75       46.91      4.64 o
   6  -7   9        0.04        0.00      2.44 o
  -3  -6   9        1.06        3.18      2.20 o
  -2  -6   9       14.96       10.75      3.42 o
  -1  -6   9      220.52      207.67      9.28 o
   0  -6   9      347.89      346.19     11.97 o
   1  -6   9       29.96       33.23      3.91 o
   2  -6   9       24.79       16.37      3.18 o
   3  -6   9        5.11        2.23      2.32 o
   4  -6   9        0.04        0.00      1.71 o
   5  -6   9       42.94       34.45      3.16 o
   6  -6   9        4.95        3.10      2.05 o
   7  -6   9       46.27       49.94      4.14 o
  -4  -5   9       52.07       49.84      6.11 o
  -3  -5   9        0.41        1.22      1.95 o
  -2  -5   9        0.56        0.98      1.71 o
  -1  -5   9       39.68       40.56      4.15 o
   0  -5   9      119.26      112.63      6.11 o
   1  -5   9       10.85        6.60      2.20 o
   2  -5   9       20.88       17.27      1.76 o
   3  -5   9      210.71      198.42      5.32 o
   4  -5   9      144.25      140.70      4.99 o
   5  -5   9       79.82       93.59      4.45 o
   6  -5   9      129.92      131.60      9.77 o
   7  -5   9       26.23       22.83      3.34 o
  -5  -4   9        1.60        0.00      1.95 o
  -4  -4   9        1.14        0.00      1.95 o
  -3  -4   9       24.86       23.71      2.59 o
  -2  -4   9        0.07        0.00      1.22 o
  -1  -4   9       58.64       68.83      3.27 o
   0  -4   9        0.07        0.00      0.94 o
   1  -4   9       33.02       36.90      1.60 o
   2  -4   9      137.77      131.32      3.82 o
   3  -4   9        2.42        2.05      0.95 o
   4  -4   9      125.33      125.84      4.58 o
   5  -4   9       32.49       37.86      3.23 o
   6  -4   9       48.78       55.61      5.86 o
   7  -4   9        5.82        9.13      5.86 o
  -5  -3   9       23.75       24.92      4.40 o
  -4  -3   9       64.99       69.87      4.03 o
  -3  -3   9       69.75       61.18      3.44 o
  -2  -3   9       91.62       94.51      3.71 o
  -1  -3   9       76.75       64.10      2.92 o
   0  -3   9      165.03      141.20      4.40 o
   1  -3   9       35.75       39.95      1.76 o
   2  -3   9       18.14       18.22      1.52 o
   3  -3   9       55.33       53.28      2.35 o
   4  -3   9        0.00        0.00      1.02 o
   5  -3   9        6.93        5.80      1.94 o
   6  -3   9        1.56        2.13      1.88 o
   7  -3   9        2.16        4.85      2.17 o
  -6  -2   9        3.46        4.23      2.44 o
  -5  -2   9      341.47      350.33      7.23 o
  -4  -2   9       53.59       55.45      2.77 o
  -3  -2   9      246.97      240.28      6.22 o
  -2  -2   9      171.77      146.66      4.40 o
  -1  -2   9       46.48       43.04      5.37 o
   0  -2   9        9.76       12.06      1.00 o
   1  -2   9       55.48       53.94      1.58 o
   2  -2   9      373.93      361.77      4.60 o
   3  -2   9        0.12        0.00      1.09 o
   4  -2   9        4.78        4.65      1.07 o
   5  -2   9        0.88        0.00      1.83 o
   6  -2   9        0.00        0.87      1.53 o
   7  -2   9        2.33        1.48      2.81 o
  -7  -1   9      146.33      165.64      6.82 o
  -6  -1   9       13.73       15.64      2.16 o
  -5  -1   9      265.42      271.58      6.02 o
  -4  -1   9        2.36        3.18      1.07 o
  -3  -1   9       75.43       71.32      3.37 o
  -2  -1   9       26.86       21.53      2.20 o
  -1  -1   9       36.08       34.69      3.54 o
   0  -1   9      922.46     1002.52      9.40 o
   1  -1   9      104.50      113.91      2.42 o
   2  -1   9     1524.56     1535.62     13.74 o
   3  -1   9      140.84      138.91      2.92 o
   4  -1   9       38.61       42.60      3.11 o
   5  -1   9        0.36        0.86      1.38 o
   6  -1   9       10.10        7.29      2.69 o
  -7   0   9      119.16      128.93     10.75 o
  -6   0   9      107.22      105.64      3.80 o
  -5   0   9       53.87       62.53      4.26 o
  -4   0   9      365.76      359.54      6.28 o
  -3   0   9       10.84        9.36      1.54 o
  -2   0   9     1868.33     1880.07     23.58 o
  -1   0   9      119.82      108.86      7.33 o
   0   0   9      135.96      120.08      2.49 o
   1   0   9       25.46       28.42      1.38 o
   2   0   9      115.85      112.40      4.51 o
   3   0   9        0.10        0.00      0.89 o
   4   0   9        1.51        0.00      1.29 o
   5   0   9       33.05       36.27      3.44 o
   6   0   9        2.70        1.58      2.05 o
  -7   1   9       14.98       20.13      2.94 o
  -6   1   9       15.46       18.85      2.50 o
  -5   1   9        0.79        0.36      0.97 o
  -4   1   9       12.68       12.88      1.08 o
  -3   1   9        0.41        0.12      1.34 o
  -2   1   9        0.06        0.00      1.34 o
  -1   1   9        7.70       12.90      1.51 o
   0   1   9      165.44      157.99      3.04 o
   1   1   9      288.59      285.72      4.30 o
   2   1   9      200.15      196.55      4.56 o
   3   1   9       19.43       17.42      1.78 o
   4   1   9       42.28       41.28      2.62 o
   5   1   9       31.97       27.65      3.34 o
  -8   2   9       18.42       26.74      3.54 o
  -7   2   9       12.18       12.07      2.40 o
  -6   2   9        0.52        0.00      1.35 o
  -5   2   9        9.82        9.00      1.55 o
  -4   2   9       80.50       66.67      2.59 o
  -3   2   9       64.46       67.45      3.28 o
  -2   2   9       26.17       18.08      2.93 o
  -1   2   9       11.96       11.88      1.23 o
   0   2   9      114.98      110.79      2.65 o
   1   2   9        0.98        0.00      0.93 o
   2   2   9      208.05      200.43      7.41 o
   3   2   9        1.31        0.00      1.11 o
   4   2   9      153.71      166.55      7.50 o
   5   2   9        6.54        9.59      2.57 o
  -8   3   9       13.87       16.08      5.74 o
  -7   3   9        8.02        8.61      2.81 o
  -6   3   9        0.77        0.00      1.11 o
  -5   3   9       10.55       15.94      2.03 o
  -4   3   9      188.66      190.68      8.31 o
  -3   3   9       63.49       59.23      3.27 o
  -2   3   9       38.48       42.68      2.82 o
  -1   3   9       15.77       17.27      1.99 o
   0   3   9       63.94       70.57      3.46 o
   1   3   9       58.08       56.89      2.76 o
   2   3   9       73.18       73.57      3.24 o
   3   3   9        0.95        1.97      1.44 o
   4   3   9        1.42        0.19      1.54 o
  -8   4   9       60.67       69.37      4.83 o
  -7   4   9        4.89        4.88      1.54 o
  -6   4   9        7.99        8.56      2.19 o
  -5   4   9       36.48       31.75      2.29 o
  -4   4   9     1752.37     1682.46     23.58 o
  -3   4   9       31.05       27.56      4.52 o
  -2   4   9       49.47       58.57      3.46 o
  -1   4   9       54.92       61.88      3.34 o
   0   4   9        1.92       11.48      3.42 o
   1   4   9        2.91        1.47      2.44 o
   2   4   9       11.56       12.27      2.40 o
   3   4   9       39.58       42.50      3.14 o
  -7   5   9        9.11        7.50      2.29 o
  -6   5   9      152.81      159.43      4.70 o
  -5   5   9        0.09        1.70      1.58 o
  -4   5   9      320.35      317.53     14.41 o
  -3   5   9      111.19      115.95      5.99 o
  -2   5   9        3.64        1.83      1.58 o
  -1   5   9      118.15      109.21      7.57 o
   0   5   9       40.20       40.80      5.37 o
   1   5   9        0.06        0.00      2.44 o
   2   5   9        0.09        0.49      2.69 o
  -7   6   9        4.90        3.08      1.64 o
  -6   6   9       21.13       21.38      2.41 o
  -5   6   9        4.85        4.03      1.98 o
  -4   6   9       97.84       95.36      4.97 o
  -3   6   9        2.71        1.27      2.93 o
  -2   6   9       22.04       15.88      4.15 o
  -1   6   9        8.05       11.48      4.15 o
   0   6   9        2.03        1.22      2.93 o
   1   6   9       24.90       21.26      4.89 o
  -6   7   9       16.89       14.77      2.64 o
  -5   7   9        3.95        2.44      2.93 o
  -4   7   9        0.13        0.49      3.18 o
  -3   7   9        5.51        0.00      3.18 o
  -2   7   9        3.68        1.95      3.91 o
  -1   7   9        0.00        0.00      2.93 o
   1  -8  10       10.04        4.89      2.93 o
   2  -8  10        0.22        1.22      2.44 o
   3  -8  10       20.95       11.24      3.18 o
   4  -8  10        1.58        0.73      2.44 o
  -1  -7  10        2.53        0.24      2.20 o
   0  -7  10       34.83       29.56      4.40 o
   1  -7  10      173.17      169.31      8.80 o
   2  -7  10      169.80      191.54      9.28 o
   3  -7  10       13.30        9.04      2.69 o
   4  -7  10        8.28        8.63      1.90 o
   5  -7  10        1.49        3.91      2.69 o
   6  -7  10       13.33       12.23      2.67 o
  -3  -6  10       38.34       32.98      4.89 o
  -1  -6  10       16.19       22.23      3.66 o
   0  -6  10        2.66        0.00      1.71 o
   1  -6  10      125.14      141.70      7.57 o
   2  -6  10       12.77       15.88      3.18 o
   3  -6  10        0.16        0.73      1.21 o
   4  -6  10       13.29       13.32      2.07 o
   5  -6  10       39.48       39.35      4.28 o
   6  -6  10        9.84        6.35      2.25 o
  -4  -5  10        4.59        0.00      2.44 o
  -3  -5  10       14.45       16.61      3.91 o
  -2  -5  10        0.78        1.47      1.95 o
  -1  -5  10        2.76        2.44      1.71 o
   0  -5  10        3.13        2.69      1.95 o
   1  -5  10      213.40      203.76      8.80 o
   2  -5  10       25.39       27.31      2.17 o
   3  -5  10        7.04        6.09      1.46 o
   4  -5  10      224.50      228.73      5.33 o
   5  -5  10        0.10        0.00      1.35 o
   6  -5  10      141.21      160.51      8.31 o
   7  -5  10        1.03        1.47      1.94 o
  -5  -4  10        6.76        9.53      3.42 o
  -4  -4  10       20.56       17.35      3.66 o
  -3  -4  10        1.75        0.78      1.22 o
  -2  -4  10       46.21       41.03      3.02 o
  -1  -4  10        3.17        2.33      1.29 o
   0  -4  10      292.81      299.47      6.61 o
   1  -4  10       46.28       47.01      2.52 o
   2  -4  10       99.15       96.91      3.40 o
   3  -4  10        2.57        0.57      1.31 o
   4  -4  10      209.75      214.66      5.01 o
   5  -4  10        4.50        3.51      1.95 o
   6  -4  10       57.63       60.48      6.35 o
   7  -4  10       23.78       28.09      3.51 o
  -5  -3  10        1.04        2.20      2.20 o
  -4  -3  10       27.38       25.61      2.54 o
  -3  -3  10      282.07      294.06     14.66 o
  -2  -3  10      111.98       94.14      3.79 o
  -1  -3  10      256.54      247.22      6.47 o
   0  -3  10        9.36        9.01      1.46 o
   1  -3  10       62.65       53.33      1.94 o
   2  -3  10       20.12       17.90      1.65 o
   3  -3  10        2.11        1.70      0.93 o
   4  -3  10       14.27       12.32      1.52 o
   5  -3  10        5.23        4.03      1.25 o
   6  -3  10        0.00        0.00      1.58 o
   7  -3  10        0.32        0.63      1.99 o
  -6  -2  10        4.18        1.81      2.11 o
  -5  -2  10      597.41      668.20     10.67 o
  -4  -2  10       43.33       41.54      2.49 o
  -3  -2  10      202.69      187.30      6.72 o
  -2  -2  10        0.04        0.24      0.94 o
  -1  -2  10      318.27      279.30      6.12 o
   0  -2  10       22.57       30.74      1.62 o
   1  -2  10        8.68        9.35      0.95 o
   2  -2  10       28.32       29.85      1.42 o
   3  -2  10        0.83        0.00      0.82 o
   4  -2  10       42.16       40.15      2.25 o
   5  -2  10        1.62        0.46      1.53 o
   6  -2  10       69.75       78.50     12.09 o
  -7  -1  10       26.61       36.05      8.18 o
  -6  -1  10       13.00       12.59      1.96 o
  -5  -1  10      548.91      568.92      9.26 o
  -4  -1  10      211.53      212.38      4.97 o
  -3  -1  10        1.91        1.64      2.20 o
  -2  -1  10      165.31      178.36      5.00 o
  -1  -1  10       17.62       16.40      1.73 o
   0  -1  10      446.01      443.72      5.40 o
   1  -1  10        7.25       10.35      1.23 o
   2  -1  10      538.17      553.24      6.58 o
   3  -1  10       93.72       99.41      3.02 o
   4  -1  10       33.60       41.07      4.28 o
   5  -1  10        0.15        0.00      1.58 o
   6  -1  10       16.92       20.27      3.05 o
  -7   0  10        6.20        3.52      3.42 o
  -6   0  10       26.56       29.77      2.53 o
  -5   0  10        0.11        0.00      0.97 o
  -4   0  10       73.31       73.49      4.88 o
  -3   0  10       45.77       46.01      2.85 o
  -2   0  10       14.55       14.70      1.81 o
  -1   0  10       55.75       58.34      2.76 o
   0   0  10      151.63      164.24      3.08 o
   1   0  10       62.45       78.71      2.23 o
   2   0  10       55.17       53.83      1.93 o
   3   0  10      255.88      248.13      5.26 o
   4   0  10        0.18        0.00      1.59 o
   5   0  10        4.11        1.18      1.70 o
   6   0  10        0.27        0.00      3.54 o
  -7   1  10        0.05        1.10      1.70 o
  -6   1  10       81.91       85.85      4.58 o
  -5   1  10        0.29        1.16      1.46 o
  -4   1  10        5.74        5.68      1.19 o
  -3   1  10       16.42       14.16      1.81 o
  -2   1  10       13.57       10.05      1.70 o
  -1   1  10       29.70       32.22      1.74 o
   0   1  10       12.57        9.09      1.74 o
   1   1  10        0.56        0.76      0.67 o
   2   1  10       31.25       31.98      2.60 o
   3   1  10        9.36       11.78      2.83 o
   4   1  10      141.61      147.66     15.39 o
   5   1  10       10.51        9.24      2.47 o
  -7   2  10        3.07        3.80      2.69 o
  -6   2  10       13.92        8.31      2.07 o
  -5   2  10        0.02        0.00      1.17 o
  -4   2  10        1.63        0.00      1.17 o
  -3   2  10       97.80       99.86      4.06 o
  -2   2  10      300.20      313.12      7.21 o
  -1   2  10       76.80       79.27      3.31 o
   0   2  10      427.63      424.71      5.82 o
   1   2  10        6.40        5.97      1.28 o
   2   2  10      189.76      202.73      5.08 o
   3   2  10       25.22       26.40      2.39 o
   4   2  10      134.09      135.68      4.72 o
  -8   3  10        2.35        0.35      1.99 o
  -7   3  10        6.33        4.98      1.98 o
  -6   3  10        3.15        1.79      1.53 o
  -5   3  10        1.64        2.68      1.14 o
  -4   3  10       48.50       47.04      3.27 o
  -3   3  10       50.23       48.01      3.19 o
  -2   3  10      915.12      920.19     27.12 o
  -1   3  10       15.98       14.74      1.99 o
   0   3  10      602.34      661.60     17.83 o
   1   3  10        1.42        3.50      1.27 o
   2   3  10       31.79       35.01      4.34 o
   3   3  10       32.96       38.34      2.90 o
   4   3  10        1.09        0.34      1.50 o
  -7   4  10       26.52       27.60      4.40 o
  -6   4  10      353.53      367.31      7.15 o
  -5   4  10        0.24        1.66      1.80 o
  -4   4  10      694.76      699.76     19.30 o
  -3   4  10       20.96       19.89      2.47 o
  -2   4  10      286.76      309.37      7.68 o
  -1   4  10       70.20       75.25      6.35 o
   0   4  10       47.10       53.75      5.62 o
   1   4  10        1.14        0.49      2.20 o
   2   4  10        0.08        1.95      2.69 o
   3   4  10       60.52       53.24      3.50 o
  -7   5  10       13.98       12.92      2.09 o
  -6   5  10      102.15      108.05      4.14 o
  -5   5  10        2.68        1.61      1.63 o
  -4   5  10       64.41       56.04      3.96 o
  -3   5  10       51.84       60.61      3.93 o
  -2   5  10        1.06        0.00      2.20 o
  -1   5  10       36.95       25.16      4.64 o
   0   5  10        9.26        6.60      3.18 o
   1   5  10       52.64       51.55      6.11 o
   2   5  10        1.59        2.44      2.93 o
  -7   6  10        4.66        7.25      1.95 o
  -6   6  10       21.12       19.86      2.34 o
  -5   6  10       40.46       45.18      6.47 o
  -4   6  10        5.23        1.40      1.94 o
  -3   6  10       22.01       17.03      2.64 o
  -2   6  10        1.84        0.00      3.18 o
  -1   6  10       35.55       30.54      5.37 o
   0   6  10       19.05       15.15      4.40 o
  -5   7  10        4.66        3.66      3.66 o
  -4   7  10        3.96        3.42      3.42 o
  -3   7  10        0.68        0.00      2.93 o
  -2   7  10        0.03        0.00      2.93 o
   1  -8  11        4.09        6.11      2.69 o
   2  -8  11        0.85        6.11      2.93 o
   4  -8  11        0.03        0.24      1.71 o
  -1  -7  11        7.75        3.91      2.69 o
   0  -7  11       42.27       28.58      4.64 o
   1  -7  11       38.88       22.97      4.15 o
   2  -7  11       15.35        8.06      2.69 o
   3  -7  11       48.30       48.86      5.13 o
   4  -7  11        2.34        4.40      2.20 o
   5  -7  11        9.53       15.55      2.81 o
  -2  -6  11       22.31       23.70      4.15 o
  -1  -6  11       51.50       53.50      5.37 o
   0  -6  11       12.85        8.80      2.93 o
   1  -6  11       21.06       17.10      3.42 o
   2  -6  11      129.97      125.58      7.09 o
   3  -6  11       68.24       69.14      5.62 o
   4  -6  11       20.92       28.34      2.64 o
   5  -6  11        8.02       10.65      2.22 o
   6  -6  11        5.33        1.95      1.90 o
  -4  -5  11        0.64        0.00      2.44 o
  -3  -5  11       23.60       25.82      3.42 o
  -2  -5  11        0.05        0.00      1.95 o
  -1  -5  11       44.93       47.15      4.89 o
   0  -5  11       14.65       10.75      2.93 o
   1  -5  11        0.04        0.49      1.71 o
   2  -5  11      230.74      245.54      9.53 o
   3  -5  11        3.75        5.22      1.59 o
   4  -5  11       86.23       82.48      3.71 o
   5  -5  11        3.44        3.47      1.44 o
   6  -5  11       64.80       76.30      3.66 o
  -4  -4  11        0.44        0.00      1.95 o
  -3  -4  11        1.24        0.00      1.29 o
  -2  -4  11        0.21        0.08      1.11 o
  -1  -4  11      219.66      221.05     10.14 o
   0  -4  11       44.13       43.34      2.69 o
   1  -4  11      110.70      107.25      5.86 o
   2  -4  11      441.41      427.77      7.92 o
   3  -4  11        0.10        1.87      1.00 o
   4  -4  11      250.26      257.86      5.66 o
   5  -4  11       62.97       62.75      3.09 o
   6  -4  11       32.02       34.80      3.64 o
  -5  -3  11        6.64        6.85      2.33 o
  -4  -3  11       17.25       17.02      2.06 o
  -3  -3  11      636.29      626.08     20.40 o
  -2  -3  11       40.67       38.11      2.85 o
  -1  -3  11        6.25        4.48      1.46 o
   0  -3  11      281.14      291.43     13.93 o
   1  -3  11      150.69      135.78      3.01 o
   2  -3  11       94.60      100.07      4.12 o
   3  -3  11       83.58       90.49      3.12 o
   4  -3  11       44.28       46.55      2.79 o
   5  -3  11        5.05        7.67      2.11 o
   6  -3  11        0.17        2.71      1.88 o
  -6  -2  11       25.43       30.69      3.44 o
  -5  -2  11        0.57        1.89      1.28 o
  -4  -2  11        2.41        2.02      1.25 o
  -3  -2  11     1571.02     1485.82     20.99 o
  -2  -2  11       53.33       52.74      3.02 o
  -1  -2  11       14.79       15.31      2.44 o
   0  -2  11       41.87       41.04      2.82 o
   1  -2  11       24.53       17.90      1.80 o
   2  -2  11       30.03       30.28      1.83 o
   3  -2  11       69.33       70.66      2.74 o
   4  -2  11      511.37      525.04     19.42 o
   5  -2  11       55.77       55.39      3.99 o
   6  -2  11        0.00        1.76      1.98 o
  -6  -1  11       14.86        9.13      2.51 o
  -5  -1  11       25.48       24.91      2.25 o
  -4  -1  11       24.90       25.94      2.07 o
  -3  -1  11       26.01       27.55      2.57 o
  -2  -1  11       66.67       63.37      3.19 o
  -1  -1  11        0.13        0.00      1.83 o
   0  -1  11      259.02      265.20      6.24 o
   1  -1  11        1.46        1.61      0.70 o
   2  -1  11       31.45       33.10      1.64 o
   3  -1  11        5.25        3.59      1.54 o
   4  -1  11       67.33       73.99      4.28 o
   5  -1  11       53.64       61.03      4.34 o
   6  -1  11        0.12        0.00      1.81 o
  -7   0  11        1.72        1.83      2.07 o
  -6   0  11       38.96       37.11      3.44 o
  -5   0  11       25.23       26.01      2.15 o
  -4   0  11      187.12      187.81      4.62 o
  -3   0  11       35.96       43.83      3.02 o
  -2   0  11       79.58       84.29      3.54 o
  -1   0  11       25.83       33.42      2.42 o
   0   0  11      206.62      209.14      3.69 o
   1   0  11       40.99       41.15      1.80 o
   2   0  11       75.85       70.24      2.28 o
   3   0  11        2.68        3.16      1.28 o
   4   0  11       31.64       35.22      3.34 o
   5   0  11        0.20        0.90      1.53 o
  -7   1  11        0.18        0.00      1.63 o
  -6   1  11        4.77        6.35      2.07 o
  -5   1  11       52.99       52.77      3.63 o
  -4   1  11        4.06        3.09      3.91 o
  -3   1  11       41.52       44.97      2.94 o
  -2   1  11       67.54       68.61      3.37 o
  -1   1  11      178.18      202.24      5.52 o
   0   1  11        9.28       10.00      1.16 o
   1   1  11       39.57       38.09      1.81 o
   2   1  11      124.85      130.82      4.09 o
   3   1  11        7.89        7.70      1.64 o
   4   1  11       51.23       58.66      4.14 o
   5   1  11       25.23       26.55      5.50 o
  -7   2  11        9.93        9.32      2.50 o
  -6   2  11        7.00        3.04      3.66 o
  -5   2  11        6.18        6.51      1.88 o
  -4   2  11       14.13       11.49      2.57 o
  -3   2  11        0.32        0.00      1.22 o
  -2   2  11       81.40       92.56      3.96 o
  -1   2  11      157.70      154.85      9.16 o
   0   2  11        0.45        0.00      0.79 o
   1   2  11       64.96       71.00      3.10 o
   2   2  11      780.50      801.58     11.66 o
   3   2  11      157.34      156.75      5.16 o
   4   2  11       25.44       24.80      3.14 o
  -7   3  11       18.34       13.16      2.69 o
  -6   3  11        0.11        2.50      1.70 o
  -5   3  11        3.00        3.71      2.26 o
  -4   3  11       29.13       32.96      3.02 o
  -3   3  11       14.73       16.24      2.29 o
  -2   3  11     3100.65     3252.40     39.43 o
  -1   3  11        1.23        2.85      2.08 o
   0   3  11      558.11      540.91     16.12 o
   1   3  11      227.87      227.82     11.12 o
   2   3  11       10.81       12.69      4.15 o
   3   3  11        6.01        3.79      1.74 o
  -7   4  11       15.39       21.75      5.50 o
  -6   4  11      171.96      171.52      4.96 o
  -5   4  11      102.79       99.00      4.84 o
  -4   4  11       64.58       65.36      3.96 o
  -3   4  11        5.77        4.40      1.76 o
  -2   4  11      497.84      529.67     10.85 o
  -1   4  11      146.09      150.99      8.55 o
   0   4  11        6.18        9.77      3.66 o
   1   4  11       99.57       95.53      7.33 o
   2   4  11       22.80       21.99      4.64 o
  -7   5  11        2.18        2.20      1.90 o
  -6   5  11       21.61       19.19      3.37 o
  -5   5  11        1.00        0.77      1.58 o
  -4   5  11        4.28        5.73      2.44 o
  -3   5  11        7.65        6.79      2.05 o
  -2   5  11       23.43       31.03      4.89 o
  -1   5  11        0.00        0.73      2.69 o
   0   5  11       24.86       21.99      4.89 o
   1   5  11       11.41        5.13      3.42 o
  -6   6  11        0.01        0.00      1.44 o
  -5   6  11        0.31        0.00      1.70 o
  -4   6  11        9.38        6.29      2.33 o
  -3   6  11        3.53       11.24      4.15 o
  -2   6  11       27.85       34.20      5.86 o
  -1   6  11        3.00        2.93      3.18 o
   0   6  11       14.46       10.26      4.15 o
  -5   7  11       16.17       14.60      2.93 o
  -4   7  11       21.02       17.83      5.37 o
  -3   7  11       27.48       19.55      5.37 o
   2  -8  12        7.10       10.51      3.42 o
   3  -8  12       37.05       30.78      4.89 o
  -1  -7  12       16.68       13.19      3.66 o
   0  -7  12        4.47        1.47      1.95 o
   1  -7  12       12.20        9.77      3.42 o
   2  -7  12        0.47        0.49      2.20 o
   3  -7  12       85.81       96.02      6.84 o
   4  -7  12       72.37       79.89      6.60 o
   5  -7  12        5.99        7.39      2.32 o
  -2  -6  12        6.87       10.26      3.42 o
  -1  -6  12        0.17        0.00      1.71 o
   0  -6  12       49.49       52.53      5.37 o
   1  -6  12       10.89        8.55      2.93 o
   2  -6  12       23.99       31.03      4.15 o
   3  -6  12        2.32        1.71      2.20 o
   4  -6  12        3.12        4.52      1.73 o
   5  -6  12        0.72        0.10      1.31 o
   6  -6  12        2.71        5.35      1.68 o
  -3  -5  12        0.44        0.00      1.46 o
  -2  -5  12       10.43        6.35      2.44 o
  -1  -5  12        0.09        0.00      1.71 o
   0  -5  12        3.02        1.47      1.95 o
   1  -5  12       60.96       58.64      5.13 o
   2  -5  12        8.39        7.82      2.44 o
   3  -5  12       25.43       33.00      2.57 o
   4  -5  12      104.01      110.73      3.99 o
   5  -5  12        6.52        5.30      1.60 o
   6  -5  12       19.98       22.29      2.46 o
  -4  -4  12       15.56       16.05      3.18 o
  -3  -4  12       41.22       47.43      3.71 o
  -2  -4  12      243.40      242.09      6.90 o
  -1  -4  12      312.99      344.80      9.89 o
   0  -4  12      646.12      653.50     11.24 o
   1  -4  12        1.22        0.00      1.22 o
   2  -4  12      683.56      667.97     10.85 o
   3  -4  12        1.01        0.55      0.94 o
   4  -4  12      163.05      163.27      4.58 o
   5  -4  12      135.59      154.44      4.70 o
   6  -4  12       20.36       18.37      3.05 o
  -5  -3  12       27.14       28.70      2.74 o
  -4  -3  12        1.50        0.82      1.16 o
  -3  -3  12      166.91      174.76      5.87 o
  -2  -3  12      225.75      230.98      6.48 o
  -1  -3  12     1532.85     1572.52     21.40 o
   0  -3  12      338.52      344.57      7.30 o
   1  -3  12      360.89      335.77      6.74 o
   2  -3  12        7.16        8.11      1.28 o
   3  -3  12       27.94       26.89      2.06 o
   4  -3  12       18.57       15.01      1.74 o
   5  -3  12        3.49        1.25      1.58 o
   6  -3  12      111.52      120.65     12.46 o
  -6  -2  12        1.79        0.00      1.73 o
  -5  -2  12      345.32      359.31      7.66 o
  -4  -2  12        5.82        6.60      1.50 o
  -3  -2  12      314.98      315.61     14.66 o
  -2  -2  12      169.29      166.52      5.25 o
  -1  -2  12       83.47       88.69      3.62 o
   0  -2  12      243.69      241.85      5.67 o
   1  -2  12        8.09        8.04      1.21 o
   2  -2  12      280.46      281.34      5.38 o
   3  -2  12        0.00        1.13      0.99 o
   4  -2  12        5.74        1.85      1.53 o
   5  -2  12        7.23        4.72      2.05 o
   6  -2  12        3.17        4.89      2.07 o
  -6  -1  12        0.00        1.90      1.33 o
  -5  -1  12        1.75        0.00      1.03 o
  -4  -1  12       11.97       11.89      1.68 o
  -3  -1  12        0.56        1.71      1.38 o
  -2  -1  12       10.71        8.42      1.55 o
  -1  -1  12        6.22        3.62      1.29 o
   0  -1  12        2.43        1.73      0.76 o
   1  -1  12       32.97       29.63      1.57 o
   2  -1  12       59.71       60.43      2.18 o
   3  -1  12        3.58        4.23      1.81 o
   4  -1  12        0.13        0.33      1.53 o
   5  -1  12       20.59       12.86      4.03 o
  -7   0  12       33.11       32.18      3.80 o
  -6   0  12        7.48        7.12      2.69 o
  -5   0  12        4.63        6.35      1.90 o
  -4   0  12        5.76        5.17      1.28 o
  -3   0  12       14.07       14.38      2.07 o
  -2   0  12       65.06       62.02      3.37 o
  -1   0  12        0.65        0.00      0.99 o
   0   0  12      221.85      232.09      5.36 o
   1   0  12       33.24       34.50      1.78 o
   2   0  12       47.31       52.21      2.66 o
   3   0  12       25.72       23.13      2.75 o
   4   0  12        3.36        3.95      1.88 o
   5   0  12        4.63        5.08      2.29 o
  -7   1  12       26.96       27.79      3.63 o
  -6   1  12       81.60       86.19      6.96 o
  -5   1  12       19.67       18.19      2.57 o
  -4   1  12      101.84       86.69      4.15 o
  -3   1  12        0.92        2.52      3.05 o
  -2   1  12       43.02       45.41      3.02 o
  -1   1  12        2.48        2.83      1.06 o
   0   1  12        6.15        7.15      1.15 o
   1   1  12       68.29       72.31      2.50 o
   2   1  12        0.64        0.51      1.22 o
   3   1  12       19.87       17.89      2.11 o
   4   1  12       63.45       74.33      4.63 o
  -7   2  12       93.79      102.71      5.61 o
  -6   2  12        7.91        8.72      2.44 o
  -5   2  12        8.13        5.34      1.70 o
  -4   2  12      107.25      104.22      4.64 o
  -3   2  12        0.00        0.98      1.09 o
  -2   2  12      202.08      207.54      6.12 o
  -1   2  12        0.20        0.31      1.26 o
   0   2  12     3132.59     3170.96     56.44 o
   1   2  12       89.77       99.07      3.71 o
   2   2  12      139.71      138.80      4.56 o
   3   2  12      221.44      227.78      7.16 o
   4   2  12       19.96       19.73      3.42 o
  -7   3  12       51.49       46.24      6.11 o
  -6   3  12       11.09        6.89      2.05 o
  -5   3  12       29.73       28.48      3.02 o
  -4   3  12     1171.01     1174.16     18.74 o
  -3   3  12       17.75       13.86      3.54 o
  -2   3  12      174.42      184.20      5.84 o
  -1   3  12      162.79      186.21      5.81 o
   0   3  12      376.69      374.29     13.44 o
   1   3  12        2.48        2.20      2.69 o
   2   3  12       10.56       10.07      2.40 o
   3   3  12        4.52        3.18      1.83 o
  -7   4  12       13.47       16.15      2.85 o
  -6   4  12       26.66       35.49      6.72 o
  -5   4  12        0.00        1.40      1.76 o
  -4   4  12      120.55      122.25      7.70 o
  -3   4  12       11.67       12.37      2.25 o
  -2   4  12       18.64       17.46      4.28 o
  -1   4  12       19.69       20.28      4.40 o
   0   4  12        0.92        0.00      2.93 o
   1   4  12        3.74        0.73      2.69 o
   2   4  12       18.71       18.32      4.40 o
  -7   5  12        0.75        0.24      2.05 o
  -6   5  12       10.10       11.96      2.00 o
  -5   5  12        7.07        8.17      2.69 o
  -4   5  12       28.91       32.14      5.01 o
  -3   5  12       32.80       33.12      3.42 o
  -2   5  12        2.11        3.42      3.18 o
  -1   5  12       24.25       21.50      4.89 o
   0   5  12       12.94        8.31      3.91 o
   1   5  12        5.43        6.60      3.66 o
  -6   6  12       18.30       18.96      3.25 o
  -5   6  12       34.70       36.01      3.80 o
  -4   6  12        1.64        0.11      3.91 o
  -3   6  12        1.95        6.35      3.91 o
  -2   6  12       31.52       40.31      6.35 o
  -1   6  12       17.72       18.32      5.13 o
   0  -7  13        9.81       10.99      3.66 o
   1  -7  13       26.29       23.70      4.40 o
   2  -7  13        4.11        0.73      2.20 o
   3  -7  13        0.67        0.00      1.71 o
   4  -7  13        2.12        0.73      2.44 o
  -2  -6  13       38.84       34.20      5.13 o
  -1  -6  13       15.34       17.35      3.91 o
   0  -6  13       35.51       31.27      4.64 o
   1  -6  13        3.31        4.89      2.20 o
   2  -6  13       44.31       45.20      4.89 o
   3  -6  13       10.43       11.97      3.18 o
   4  -6  13       24.87       21.01      3.91 o
   5  -6  13        0.58        1.39      1.49 o
  -3  -5  13        2.10        0.73      2.20 o
  -2  -5  13        0.26        0.98      1.95 o
  -1  -5  13       36.93       41.78      4.89 o
   0  -5  13       64.57       70.12      5.86 o
   1  -5  13       79.61       84.53      5.86 o
   2  -5  13      133.85      134.86      7.57 o
   3  -5  13        4.74        6.60      2.44 o
   4  -5  13       42.09       48.36      2.86 o
   5  -5  13        3.43        3.58      1.49 o
   6  -5  13        0.77        0.00      2.20 o
  -4  -4  13       13.01       12.07      2.02 o
  -3  -4  13        0.07        0.00      1.46 o
  -2  -4  13       84.98       78.99      4.14 o
  -1  -4  13      220.55      229.59     10.99 o
   0  -4  13      356.61      353.70      7.79 o
   1  -4  13      376.15      386.51     12.46 o
   2  -4  13      191.70      173.95      7.82 o
   3  -4  13      521.07      537.03      8.70 o
   4  -4  13        1.43        2.39      1.29 o
   5  -4  13       18.27       17.19      2.13 o
   6  -4  13       14.24       14.50      5.25 o
  -5  -3  13       41.93       38.37      3.85 o
  -4  -3  13      119.76      128.34      4.61 o
  -3  -3  13      332.89      336.75      8.54 o
  -2  -3  13      284.74      281.15      7.33 o
  -1  -3  13     1541.52     1548.00     21.40 o
   0  -3  13        5.60        3.25      2.81 o
   1  -3  13      319.35      307.84     10.51 o
   2  -3  13        0.83        0.75      0.99 o
   3  -3  13        1.01        0.45      0.97 o
   4  -3  13        9.29       10.81      1.69 o
   5  -3  13       13.33        9.95      2.40 o
   6  -3  13       27.41       22.90      4.76 o
  -5  -2  13       28.95       31.93      2.72 o
  -4  -2  13        1.53        2.27      1.36 o
  -3  -2  13       11.49        7.06      3.54 o
  -2  -2  13        0.21        0.00      1.11 o
  -1  -2  13       42.36       41.63      2.75 o
   0  -2  13       30.79       29.01      2.23 o
   1  -2  13        0.00        0.42      0.76 o
   2  -2  13        1.74        1.51      0.92 o
   3  -2  13        7.35        4.11      1.91 o
   4  -2  13        0.25        0.60      1.63 o
   5  -2  13       13.93       13.58      2.82 o
  -6  -1  13       10.47       18.15      3.02 o
  -5  -1  13       16.63       18.42      2.79 o
  -4  -1  13       16.26       23.26      2.85 o
  -3  -1  13       14.57       14.51      4.28 o
  -2  -1  13       98.93       84.42      3.71 o
  -1  -1  13       48.47       47.90      3.05 o
   0  -1  13        5.02        4.82      1.03 o
   1  -1  13       45.93       50.73      3.01 o
   2  -1  13        0.44        0.00      0.89 o
   3  -1  13        0.01        0.00      1.59 o
   4  -1  13        8.19        6.05      2.15 o
   5  -1  13        3.70        1.17      1.98 o
  -6   0  13       41.20       49.99      4.15 o
  -5   0  13        0.43        0.07      1.46 o
  -4   0  13       43.03       41.80      3.37 o
  -3   0  13        2.41        3.50      1.53 o
  -2   0  13      124.34      115.64      4.48 o
  -1   0  13       23.73       24.10      2.33 o
   0   0  13       64.43       68.29      2.37 o
   1   0  13        0.01        0.61      0.84 o
   2   0  13        0.03        0.00      1.15 o
   3   0  13        5.51        5.33      2.20 o
   4   0  13        1.56        1.11      1.88 o
   5   0  13        0.24        0.00      2.07 o
  -7   1  13        2.85        1.40      2.15 o
  -6   1  13        0.20        0.58      1.81 o
  -5   1  13       94.35       84.94      4.89 o
  -4   1  13       22.42       24.27      4.64 o
  -3   1  13      126.09      121.76      4.84 o
  -2   1  13        9.23       12.15      2.05 o
  -1   1  13       25.41       25.82      1.93 o
   0   1  13       10.97        9.07      1.30 o
   1   1  13       32.83       39.97      2.58 o
   2   1  13      499.17      508.58     12.17 o
   3   1  13        0.42        0.00      1.63 o
   4   1  13       15.57       16.60      3.11 o
  -7   2  13       77.26       80.72      8.55 o
  -6   2  13        0.51        3.28      2.05 o
  -5   2  13      127.00      123.50      5.53 o
  -4   2  13       81.71       76.23      4.31 o
  -3   2  13        0.84        0.00      1.35 o
  -2   2  13     1044.35     1092.96     17.17 o
  -1   2  13       19.58       17.36      2.81 o
   0   2  13       19.49       27.85      4.40 o
   1   2  13      288.12      287.17      6.58 o
   2   2  13      413.48      426.22      8.42 o
   3   2  13        2.20        3.80      2.57 o
  -7   3  13        0.65        3.18      2.11 o
  -6   3  13      215.63      221.81      7.69 o
  -5   3  13        4.45        3.73      1.88 o
  -4   3  13      211.95      241.62      7.34 o
  -3   3  13      246.31      255.72      7.33 o
  -2   3  13       29.95       34.47      2.99 o
  -1   3  13      243.76      242.43      6.87 o
   0   3  13      342.79      322.50     12.70 o
   1   3  13      144.36      138.77      8.55 o
   2   3  13       32.40       30.73      3.71 o
  -7   4  13        0.26        0.00      1.76 o
  -6   4  13        6.58        6.64      2.33 o
  -5   4  13       25.51       25.81      3.19 o
  -4   4  13       34.44       36.51      4.64 o
  -3   4  13        0.35        0.00      1.47 o
  -2   4  13        2.21        0.00      1.95 o
  -1   4  13       13.90       10.26      3.66 o
   0   4  13        2.00        1.95      2.93 o
   1   4  13       22.41       30.30      5.13 o
  -6   5  13       18.28       21.76      2.49 o
  -5   5  13        1.39        0.39      1.98 o
  -4   5  13        6.74        6.47      2.42 o
  -3   5  13        0.89        2.08      1.89 o
  -2   5  13       15.13       17.35      4.64 o
  -1   5  13        7.41        6.84      4.15 o
   0   5  13        1.36        0.73      3.66 o
  -5   6  13       41.70       43.38      4.23 o
  -4   6  13       52.08       62.66      8.67 o
  -3   6  13       13.66       22.23      5.13 o
  -2   6  13       19.31       23.45      5.37 o
   0  -7  14        0.01        2.44      2.69 o
   1  -7  14       12.67       11.97      3.66 o
   2  -7  14        2.70        3.18      2.69 o
   3  -7  14        0.02        1.22      2.20 o
   4  -7  14        0.97        0.24      2.44 o
  -1  -6  14        2.90        1.71      2.20 o
   0  -6  14       12.73       16.37      3.91 o
   1  -6  14       21.96       36.16      4.89 o
   2  -6  14        1.68        2.69      2.44 o
   3  -6  14        2.31        2.20      2.20 o
   4  -6  14       11.40       14.90      3.66 o
   5  -6  14        7.76       12.43      2.14 o
  -3  -5  14       37.70       57.17      6.35 o
  -2  -5  14       25.25       32.01      4.64 o
  -1  -5  14        0.99        0.00      1.38 o
   0  -5  14        5.58        2.93      2.20 o
   1  -5  14      121.97      109.94      6.84 o
   2  -5  14        1.29        0.00      1.71 o
   3  -5  14       59.45       62.79      5.62 o
   4  -5  14        8.95        9.85      1.69 o
   5  -5  14      112.38      133.92      5.06 o
  -4  -4  14        7.05        6.20      1.88 o
  -3  -4  14       19.76       15.20      2.67 o
  -2  -4  14      200.16      202.54      8.06 o
  -1  -4  14       32.85       32.36      2.92 o
   0  -4  14      175.60      175.17      8.31 o
   1  -4  14     1910.39     1886.84     36.40 o
   2  -4  14        0.78        0.49      1.71 o
   3  -4  14       87.24       85.08      4.56 o
   4  -4  14        0.01        0.81      1.22 o
   5  -4  14       16.39       20.41      3.42 o
  -4  -3  14      269.66      279.48      8.23 o
  -3  -3  14      336.52      347.42      8.96 o
  -2  -3  14      175.50      169.98      5.69 o
  -1  -3  14       54.99       59.32      3.44 o
   0  -3  14      153.78      144.47      5.25 o
   1  -3  14       56.58       68.41      5.13 o
   2  -3  14      153.74      154.95      4.20 o
   3  -3  14       11.91       10.43      1.57 o
   4  -3  14        8.52        6.28      1.45 o
   5  -3  14        0.43        2.04      1.85 o
  -5  -2  14        5.07        1.13      1.46 o
  -4  -2  14        5.09        3.91      1.90 o
  -3  -2  14        4.17        2.44      1.53 o
  -2  -2  14        4.36        4.40      1.55 o
  -1  -2  14        2.59        0.99      1.29 o
   0  -2  14      107.44      101.17      6.60 o
   1  -2  14        1.18        0.69      0.92 o
   2  -2  14       23.02       21.95      1.93 o
   3  -2  14       13.74       10.78      1.65 o
   4  -2  14       50.22       52.04      3.99 o
   5  -2  14        0.41        1.49      2.05 o
  -6  -1  14        8.25       11.27      4.15 o
  -5  -1  14       24.19       25.46      3.79 o
  -4  -1  14        0.09        0.00      1.46 o
  -3  -1  14       38.81       44.23      3.27 o
  -2  -1  14       12.10       15.45      2.15 o
  -1  -1  14       24.26       26.36      3.42 o
   0  -1  14        3.67        2.13      1.34 o
   1  -1  14       10.11        8.06      1.21 o
   2  -1  14       26.02       25.70      2.43 o
   3  -1  14        2.19        3.71      2.20 o
   4  -1  14       39.55       48.55      8.92 o
   5  -1  14       12.15        8.93      2.52 o
  -6   0  14        6.11        4.08      2.15 o
  -5   0  14        0.76        0.00      1.71 o
  -4   0  14       18.50       12.20      2.29 o
  -3   0  14      147.40      137.34      5.27 o
  -2   0  14       11.77       13.48      2.15 o
  -1   0  14       97.82       83.11      6.47 o
   0   0  14       18.14       21.29      1.60 o
   1   0  14       19.89       17.47      1.58 o
   2   0  14        5.54        6.35      1.54 o
   3   0  14       27.82       22.84      2.99 o
   4   0  14       59.36       73.90      7.82 o
  -6   1  14       47.52       52.42      6.23 o
  -5   1  14      263.76      277.05     12.22 o
  -4   1  14       46.97       46.35      3.63 o
  -3   1  14      123.09      101.19      5.37 o
  -2   1  14       10.99       13.64      3.54 o
  -1   1  14        0.00        0.00      1.17 o
   0   1  14       36.77       31.97      1.91 o
   1   1  14        0.11        0.74      1.33 o
   2   1  14      385.79      396.06      9.51 o
   3   1  14       29.71       32.47      3.44 o
   4   1  14      178.86      189.78      7.55 o
  -6   2  14       15.17       18.78      3.10 o
  -5   2  14       39.08       34.69      3.54 o
  -4   2  14      139.37      140.35      5.69 o
  -3   2  14       35.63       37.35      3.54 o
  -2   2  14        2.76        3.69      1.58 o
  -1   2  14      315.03      336.56      9.04 o
   0   2  14      103.84      113.12      7.33 o
   1   2  14       62.87       64.22      6.84 o
   2   2  14      364.60      419.96     13.93 o
   3   2  14       19.54       11.96      2.85 o
  -6   3  14      195.39      224.20      7.94 o
  -5   3  14       53.50       55.28      4.15 o
  -4   3  14       71.22       84.15      6.23 o
  -3   3  14      230.07      240.58      7.40 o
  -2   3  14      323.76      320.56      8.31 o
  -1   3  14       31.99       39.33      5.37 o
   0   3  14       30.48       36.89      5.37 o
   1   3  14        0.47        0.00      2.69 o
   2   3  14        4.68        4.40      2.59 o
  -6   4  14       55.93       58.64      4.66 o
  -5   4  14       10.08        8.04      2.40 o
  -4   4  14       10.17       10.71      2.57 o
  -3   4  14        7.67        7.67      2.11 o
  -2   4  14       23.35       28.10      5.37 o
  -1   4  14        2.81        0.00      3.18 o
   0   4  14        7.41        1.22      3.42 o
   1   4  14        0.01        2.44      3.42 o
  -5   5  14       19.16       13.80      3.02 o
  -4   5  14       34.70       40.32      3.88 o
  -3   5  14       84.61       84.04      7.57 o
  -2   5  14        0.01        0.00      2.44 o
  -1   5  14       27.82       39.33      6.60 o
   2  -7  15        6.49        6.35      2.69 o
  -1  -6  15       28.69       50.33      6.11 o
   0  -6  15       28.09       34.45      5.13 o
   1  -6  15        1.70        4.40      2.44 o
   2  -6  15        6.54        3.42      2.69 o
   3  -6  15       36.06       31.52      4.64 o
   4  -6  15        7.84        9.04      3.18 o
  -2  -5  15        0.88        2.64      1.81 o
  -1  -5  15        0.12        5.37      2.69 o
   0  -5  15        4.13        4.15      2.69 o
   1  -5  15        0.48        0.00      1.71 o
   2  -5  15        0.89        1.95      2.20 o
   3  -5  15      654.80      698.98     19.06 o
   4  -5  15        6.47        4.02      2.32 o
   5  -5  15       10.46       15.60      2.20 o
  -3  -4  15        1.45        1.13      1.95 o
  -2  -4  15      103.18      106.02      4.92 o
  -1  -4  15      534.28      555.90     11.27 o
   0  -4  15       22.10       20.28      3.66 o
   1  -4  15       17.14       17.83      3.42 o
   2  -4  15       30.84       34.20      4.15 o
   3  -4  15      241.27      261.87      7.97 o
   4  -4  15       52.33       59.08      3.20 o
   5  -4  15        0.35        0.12      1.81 o
  -4  -3  15      119.06      125.84      6.35 o
  -3  -3  15       44.37       51.90      6.84 o
  -2  -3  15       85.09       81.64      4.31 o
  -1  -3  15        0.29        1.34      1.38 o
   0  -3  15       48.22       44.22      4.64 o
   1  -3  15       60.89       47.40      4.64 o
   2  -3  15       46.33       45.62      3.51 o
   3  -3  15        2.83        3.00      1.74 o
   4  -3  15        5.27        4.41      1.94 o
   5  -3  15        8.77        6.66      2.40 o
  -5  -2  15       15.58       16.11      2.65 o
  -4  -2  15       17.71       16.98      2.75 o
  -3  -2  15        1.72        0.98      1.55 o
  -2  -2  15        5.24        5.13      2.57 o
  -1  -2  15        0.01        1.01      1.47 o
   0  -2  15        1.78        0.72      2.08 o
   1  -2  15        0.16        0.38      1.17 o
   2  -2  15        9.36        7.96      1.45 o
   3  -2  15        0.00        0.00      1.35 o
   4  -2  15       20.90       20.58      3.05 o
   5  -2  15        3.62        6.40      2.57 o
  -5  -1  15       13.06       15.15      2.82 o
  -4  -1  15       70.93       67.96      4.40 o
  -3  -1  15        2.02        1.95      1.71 o
  -2  -1  15      120.64      122.21      4.83 o
  -1  -1  15       58.23       57.97      3.44 o
   0  -1  15       44.02       40.98      5.25 o
   1  -1  15       31.53       36.23      2.64 o
   2  -1  15       90.41       89.21      3.32 o
   3  -1  15        1.50        0.12      1.44 o
   4  -1  15       17.79       18.94      2.93 o
  -6   0  15        4.27        0.98      1.90 o
  -5   0  15       51.65       52.24      4.15 o
  -4   0  15       33.72       30.34      3.28 o
  -3   0  15      245.54      239.09      7.25 o
  -2   0  15        4.64        4.59      1.63 o
  -1   0  15        7.75        3.77      1.53 o
   0   0  15        0.12        0.00      0.86 o
   1   0  15       23.16       25.33      1.83 o
   2   0  15        0.75        2.09      1.70 o
   3   0  15        8.82        9.15      3.66 o
   4   0  15      136.54      127.76     15.88 o
  -6   1  15       30.89       32.62      3.80 o
  -5   1  15        7.65        8.74      2.23 o
  -4   1  15        0.56        0.11      1.95 o
  -3   1  15      147.76      125.47      5.27 o
  -2   1  15        2.61        1.63      1.47 o
  -1   1  15        0.38        0.86      1.40 o
   0   1  15       90.80       85.38      3.36 o
   1   1  15       34.25       28.90      3.21 o
   2   1  15       14.55       14.59      2.30 o
   3   1  15        7.24        7.99      2.50 o
  -6   2  15       20.30       15.26      3.02 o
  -5   2  15        1.30        4.78      2.81 o
  -4   2  15       23.26       29.25      7.45 o
  -3   2  15       20.63       20.91      2.76 o
  -2   2  15        7.88        7.82      1.99 o
  -1   2  15       28.75       29.79      3.54 o
   0   2  15      205.66      226.24     10.75 o
   1   2  15       28.50       23.71      3.42 o
   2   2  15        0.72        2.65      2.15 o
  -6   3  15       98.16      101.72      5.79 o
  -5   3  15       65.70       59.39      4.40 o
  -4   3  15      112.82      113.88      5.50 o
  -3   3  15       41.52       43.92      3.62 o
  -2   3  15       17.32       19.88      2.66 o
  -1   3  15       15.84       23.21      4.89 o
   0   3  15        1.84        2.93      3.42 o
   1   3  15        6.81        4.15      3.66 o
  -5   4  15       16.32        9.64      2.57 o
  -4   4  15       65.49       73.00      4.75 o
  -3   4  15        1.82        1.25      2.69 o
  -2   4  15       23.17       17.35      4.64 o
  -1   4  15       10.01       17.35      4.64 o
   0   4  15        2.41        3.42      3.91 o
  -4   5  15       20.14       22.38      3.40 o
  -3   5  15        0.04        2.93      3.18 o
  -2   5  15       29.70       44.47      6.60 o
   0  -6  16       28.30       26.63      4.64 o
   1  -6  16        4.34        4.40      2.44 o
   2  -6  16       17.64       17.10      3.91 o
   3  -6  16       13.45       15.39      3.66 o
  -2  -5  16       14.15       14.80      2.85 o
  -1  -5  16        0.89        3.66      2.69 o
   0  -5  16        4.47        6.35      2.69 o
   1  -5  16      146.43      146.83      8.55 o
   2  -5  16        3.33        3.91      2.20 o
   3  -5  16      237.76      279.74     11.73 o
   4  -5  16       11.59        9.83      2.40 o
  -3  -4  16       31.52       32.21      5.01 o
  -2  -4  16        0.00        0.00      1.35 o
  -1  -4  16        0.01        0.00      1.71 o
   0  -4  16        0.08        0.49      1.71 o
   1  -4  16       75.43       61.32      5.62 o
   2  -4  16        0.05        0.00      1.71 o
   3  -4  16       45.95       44.80      3.70 o
   4  -4  16       25.02       26.87      2.77 o
  -4  -3  16       42.30       44.27      4.14 o
  -3  -3  16       25.52       34.56      3.44 o
  -2  -3  16       33.71       33.08      4.40 o
  -1  -3  16        8.12        4.15      1.55 o
   0  -3  16        4.58        5.13      2.44 o
   1  -3  16        1.70        1.47      1.71 o
   2  -3  16       11.08       10.05      2.23 o
   3  -3  16        1.87        2.54      1.35 o
   4  -3  16        2.80        1.03      1.98 o
  -4  -2  16       26.10       32.93      3.51 o
  -3  -2  16        2.98        2.08      1.73 o
  -2  -2  16       18.78       22.78      2.75 o
  -1  -2  16       66.47       63.48      3.71 o
   0  -2  16       33.65       36.57      2.85 o
   1  -2  16        7.03        7.33      2.44 o
   2  -2  16       19.72       17.90      1.95 o
   3  -2  16        0.13        1.33      1.76 o
   4  -2  16        6.45        4.92      2.11 o
  -5  -1  16       12.20        9.39      3.30 o
  -4  -1  16       17.03       19.43      3.05 o
  -3  -1  16       29.04       31.91      3.19 o
  -2  -1  16        2.83        3.12      1.83 o
  -1  -1  16      134.54      138.80      5.27 o
   0  -1  16       23.25       19.45      2.42 o
   1  -1  16       26.65       21.44      2.06 o
   2  -1  16       12.47        5.62      1.90 o
   3  -1  16       70.73       73.05      5.74 o
   4  -1  16        2.51        1.22      2.69 o
  -5   0  16       34.12       27.52      3.54 o
  -4   0  16        1.17        2.22      1.81 o
  -3   0  16       22.27       20.95      5.86 o
  -2   0  16       74.58       65.86      3.97 o
  -1   0  16      298.91      277.43     10.02 o
   0   0  16        5.00        5.56      1.19 o
   1   0  16        1.11        1.82      1.45 o
   2   0  16        4.89        3.44      1.88 o
   3   0  16        9.09        8.34      2.35 o
  -5   1  16       32.61       25.04      3.37 o
  -4   1  16        1.06        0.90      1.81 o
  -3   1  16       30.83       21.56      8.92 o
  -2   1  16        4.18        4.89      2.57 o
  -1   1  16       12.43       11.54      2.23 o
   0   1  16        5.17        6.35      3.18 o
   1   1  16       15.35       12.96      2.50 o
   2   1  16      184.91      215.49     10.26 o
   3   1  16       44.37       36.27      4.04 o
  -6   2  16        0.05        1.05      1.94 o
  -5   2  16        0.42        0.00      1.81 o
  -4   2  16        6.67        1.68      1.76 o
  -3   2  16        6.16        2.90      1.76 o
  -2   2  16        5.76        7.27      2.11 o
  -1   2  16       23.70       22.92      2.75 o
   0   2  16        1.79        2.44      3.18 o
   1   2  16        3.09        4.64      2.42 o
   2   2  16        1.50        2.99      2.47 o
  -5   3  16       73.27       84.29      7.33 o
  -4   3  16        0.00        0.00      1.58 o
  -3   3  16       14.32       19.55      3.18 o
  -2   3  16       27.25       29.46      7.70 o
  -1   3  16        2.24        0.00      3.18 o
   0   3  16        3.64        3.42      3.18 o
   1   3  16        1.27        0.00      3.42 o
  -5   4  16       23.17       25.82      3.91 o
  -4   4  16        1.57        3.07      1.98 o
  -3   4  16       20.37       22.56      3.66 o
  -2   4  16        6.96        3.42      3.42 o
  -1   4  16        5.42        7.09      4.15 o
  -1  -5  17        3.11        1.47      2.69 o
   0  -5  17       13.71        9.28      2.93 o
   1  -5  17       54.28       48.86      5.62 o
   2  -5  17        0.13        0.00      2.20 o
   3  -5  17       47.72       41.53      5.13 o
  -2  -4  17        2.25        5.13      2.93 o
  -1  -4  17        8.41        8.06      2.69 o
   0  -4  17        0.02        1.22      2.20 o
   1  -4  17        2.52        0.49      1.95 o
   2  -4  17        1.66        3.18      2.20 o
   3  -4  17        0.08        1.01      3.30 o
  -3  -3  17        5.13        6.88      2.23 o
  -2  -3  17       13.53       14.10      3.66 o
  -1  -3  17        1.31        0.00      1.95 o
   0  -3  17        0.55        1.47      1.95 o
   1  -3  17       14.49        8.06      2.69 o
   2  -3  17        0.08        0.45      1.63 o
   3  -3  17        5.06        7.20      2.11 o
   4  -3  17        1.91        3.56      2.17 o
  -4  -2  17        8.04        7.36      2.57 o
  -3  -2  17       83.67       87.86      5.00 o
  -2  -2  17        0.26        0.83      1.40 o
  -1  -2  17       20.43       28.34      2.92 o
   0  -2  17       16.99       16.86      3.42 o
   1  -2  17       11.68       13.93      3.18 o
   2  -2  17        0.05        0.00      1.26 o
   3  -2  17       51.78       51.95      7.57 o
  -4  -1  17       12.75        9.39      2.50 o
  -3  -1  17       27.02       25.79      3.11 o
  -2  -1  17       46.56       42.89      3.44 o
  -1  -1  17       95.00       79.07      4.15 o
   0  -1  17      136.31      125.61      5.00 o
   1  -1  17      259.81      253.61      7.44 o
   2  -1  17        0.04        0.00      1.46 o
   3  -1  17        0.02        1.85      1.76 o
  -5   0  17        0.02        1.17      1.94 o
  -4   0  17       61.60       62.04      4.40 o
  -3   0  17      106.24       94.87      8.67 o
  -2   0  17       13.36       12.04      2.33 o
  -1   0  17       54.87       49.18      4.03 o
   0   0  17        5.66        9.05      2.93 o
   1   0  17        5.48        5.62      2.07 o
   2   0  17       11.22        6.54      2.69 o
   3   0  17        5.50        5.85      2.93 o
  -5   1  17        0.73        0.91      2.15 o
  -4   1  17        6.53        6.16      2.81 o
  -3   1  17        3.67        2.21      3.05 o
  -2   1  17       10.31        9.46      4.89 o
  -1   1  17        0.84        1.31      2.44 o
   0   1  17       24.08       28.10      4.89 o
   1   1  17       25.44       20.99      3.10 o
   2   1  17        0.62        0.00      2.69 o
  -5   2  17        1.02        0.86      1.90 o
  -4   2  17        6.69        3.79      2.07 o
  -3   2  17        0.18        0.00      1.63 o
  -2   2  17        5.19        6.14      2.05 o
  -1   2  17        6.78        7.33      3.42 o
   0   2  17       12.43        7.09      3.66 o
   1   2  17        1.20        0.00      3.18 o
  -5   3  17        6.76        7.42      2.50 o
  -4   3  17       79.00      107.99      6.60 o
  -3   3  17        0.46        0.87      1.76 o
  -2   3  17        0.48        0.98      3.42 o
  -1   3  17        5.78        3.18      3.42 o
   0   3  17        3.20        0.00      3.18 o
  -3   4  17        7.83        7.57      4.15 o
  -2   4  17       20.77       14.66      4.64 o
   0  -5  18        4.15        3.91      2.69 o
   1  -5  18       16.00       10.51      3.18 o
   2  -5  18       13.82       14.41      3.66 o
  -2  -4  18        0.43        0.00      2.20 o
  -1  -4  18        6.32        8.80      3.18 o
   0  -4  18        7.27       10.51      3.42 o
   1  -4  18        0.41        2.20      2.69 o
   2  -4  18       11.45       15.39      3.91 o
   3  -4  18        2.30        3.42      2.44 o
  -3  -3  18       29.24       36.48      4.03 o
  -2  -3  18        1.66        0.00      1.59 o
  -1  -3  18       29.58       31.52      4.64 o
   0  -3  18       10.23       13.44      3.42 o
   1  -3  18       37.80       31.27      4.40 o
   2  -3  18       13.47       17.35      3.66 o
   3  -3  18        0.00        0.00      2.69 o
  -3  -2  18        0.76        1.22      1.90 o
  -2  -2  18        0.00        0.00      2.20 o
  -1  -2  18        0.26        2.38      1.63 o
   0  -2  18       14.26       10.75      2.93 o
   1  -2  18       94.38       92.35      6.35 o
   2  -2  18       30.47       29.42      4.03 o
   3  -2  18       67.00       74.98      6.11 o
  -4  -1  18        1.80        6.40      2.15 o
  -3  -1  18        3.57        2.48      1.81 o
  -2  -1  18       75.98       59.56      4.06 o
  -1  -1  18      107.69       96.44      4.84 o
   0  -1  18        2.77        3.91      2.69 o
   1  -1  18       62.68       78.52      4.58 o
   2  -1  18        5.36        4.15      2.44 o
  -4   0  18       41.51       50.20      4.23 o
  -3   0  18        1.45        0.04      1.88 o
  -2   0  18        1.02        1.84      1.63 o
  -1   0  18        4.74        2.00      2.81 o
   0   0  18        0.01        0.00      1.71 o
   2   0  18        8.55        9.04      3.66 o
  -4   1  18        0.98        4.28      2.25 o
  -3   1  18        0.01        0.96      2.08 o
  -2   1  18        6.03        5.17      1.94 o
  -1   1  18        0.23        0.00      1.44 o
   0   1  18        7.47       13.19      3.91 o
   1   1  18        1.04        0.73      3.18 o
  -4   2  18        2.14        0.00      3.66 o
  -3   2  18       15.67       21.58      3.11 o
  -2   2  18       58.85       75.09      4.73 o
  -1   2  18        1.69        0.24      2.93 o
   0   2  18       16.30       24.92      4.89 o
  -3   3  18        0.00        0.00      1.81 o
  -2   3  18       12.53       15.39      4.40 o
   0  -4  19       12.95        9.04      3.42 o
   1  -4  19       16.85       19.30      4.15 o
  -2  -3  19        0.71        0.00      1.73 o
  -1  -3  19       17.98       20.77      4.40 o
   0  -3  19        2.15        5.62      2.69 o
   1  -3  19        0.04        0.24      2.20 o
   2  -3  19       10.93       13.44      3.42 o
  -2  -2  19       18.35       27.55      3.27 o
  -1  -2  19        6.22        1.47      2.44 o
   0  -2  19       14.47       21.26      4.15 o
   1  -2  19       26.95       17.35      3.66 o
   2  -2  19       22.24       22.48      4.64 o
  -3  -1  19       61.33       55.64      9.04 o
  -2  -1  19        4.77        7.42      2.23 o
  -1  -1  19        4.11        3.79      1.90 o
   0  -1  19       14.21       10.99      3.18 o
   1  -1  19       10.94        6.60      3.18 o
  -3   0  19        5.94        4.46      1.98 o
  -2   0  19        4.70        5.50      3.79 o
  -1   0  19       12.55        8.69      2.57 o
   0   0  19        3.16        1.71      2.20 o
  -3   1  19        8.65        8.83      2.57 o
  -2   1  19        8.20       12.65      3.05 o
  -1   1  19        4.42        6.99      2.40 o
   0   1  19       42.03       52.53      6.11 o
  -2   2  19        0.69        0.00      1.66 o
  -1  -2  20       31.80       23.94      4.40 o
   0  -2  20        0.00        0.00      2.20 o
  -2  -1  20       20.99       22.03      3.28 o
  -1  -1  20        5.24        1.22      2.69 o
   0  -1  20        0.05        0.00      2.20 o
  -2   0  20        0.37        1.94      1.95 o
  -1   0  20        0.79        0.70      1.81 o
 
